# Supplementary material for: Use of acceptable daily intake (ADI) as a health-based benchmark in nutrition research studies that consider the safety of low-calorie sweeteners (LCS): a systematic map
Source: BMC Public Health. 2021 May 20;21:956. doi: 10.1186/s12889-021-10934-2 (PMC8138992; doi:10.1186/s12889-021-10934-2)
Supplement: Supplementary file 1 — Additional file 1: Supplemental Table 1. LCS and their respective ADIs, as designated by the FDA, EFSA/SCF, and WHO/JECFA. Supplemental Table 2. Studies of direct relevance in which authors use the ADI as a safety benchmark to determine an appropriate intake for a controlled exposure. Supplemental Table 3. Studies of direct relevance in which authors compare an EDI to an ADI to estimate the MOS in the population of interest. Supplemental Table 4. Studies of direct relevance in which authors compare an effect (or no-effect) level to an ADI to discuss safety. Supplemental Table 5. Studies of contextual relevance. Supplemental Table 6. Studies excluded from mapping during full-text review. [file 12889_2021_10934_MOESM1_ESM.xlsx]

## Sheet: ST 1
	Supplemental Table 1: LCS and their respective ADIs, as designated by the FDA, EFSA/SCF, and WHO/JECFA
	Low-calorie sweetener	ADI (mg/kg bw/d)			Tabletop packets equiv. to ADI
		FDA3	EFSA	JECFA
	Acesulfame K	15	9	0–15	23
	Advantame	32.8	5	0–5	4920
	Alitame	--	--	0–1	--
	Aspartame	50	40	0–40	75
	Cyclamate	--	7	0–11	--
	d-Tagatose	--	--	NS	--
	Monk fruit extracta	--	N/A	--	--
	Neotame	0.3	2	0–2	23
	Saccharin	15	5	0–5	45
	Steviol glycosides	4b	4	0–4	9
	Sucralose	5	15	0–15	23

## Sheet: ST 2
	Supplemental Table 2: Studies of direct relevance in which authors use the ADI as a safety benchmark to determine an appropriate intake for a controlled exposure.
	Refid	Author	Title	Year	Relevance	Study type	Population	Objective	Brief description of population assessed	Brief description of method for measuring intake	Brief summary of how ADI is discussed in the context of LCS	LCS:ADI comparison mapping	Acesulfame K ADI (mg/kg/d)	Advantame ADI (mg/kg/d)	Alitame ADI (mg/kg/d)	Aspartame ADI (mg/kg/d)	Cyclamate ADI (mg/kg/d)	d-tagatose ADI (mg/kg/d)	Monk fruit ADI (mg/kg/d)	Neotame ADI (mg/kg/d)	Steviols ADI (mg/kg/d)	Saccharin ADI (mg/kg/d)	Sucralose ADI (mg/kg/d)	Geographical region of study	Authoritative body	Authoritative body	Authoritative body	Conclusion of research summary
	8	Romo-Romo, A.,Aguilar-Salinas, C. A.,Brito-Córdova, G. X.,Gómez-Díaz, R. A.,Almeda-Valdes, P.	Sucralose decreases insulin sensitivity in healthy subjects: A randomized controlled trial	2018	Direct	Safety/adverse effects	General population (adults)	The objective of this study was to assess the effects of sucralose consumption in glucose metabolism, controlling for some of the factors that other short-term studies did not take in consideration (i.e., control group, parallel design, and inclusion of healthy nonconsumers of NNSs).	Women or men aged 18 - 55 years with a normal BMI and no presence of diabetes or prediabetes.	Participants were instructed to consume 3 sachets of Splenda per day for 14 days to achieve an approximate intake of ~15% sucralose ADI	Authors used the ADI to determine an appropriate intake for a randomized, clinical trial.	ADI used as a safety benchmark to determine appropriate intake for a controlled exposure (outcome and metabolism assessments)											15	Mexico		WHO/JECFA		A moderate consumption of sucralose (15% of the ADI) over 14 d was associated with a decreased Si in healthy adults. Evaluation of the impact on insulin sensitivity by each NNS should be considered in further randomized controlled long-term studies to confirm the observed metabolic effects of sucralose and their mechanisms. The nutritional treatment of people with obesity and diabetes should focu…
	64	Logue, C.,Dowey, L. R. C.,Strain, J. J.,Verhagen, H.,McClean, S.,Gallagher, A. M.	Application of Liquid Chromatography-Tandem Mass Spectrometry To Determine Urinary Concentrations of Five Commonly Used Low-Calorie Sweeteners: A Novel Biomarker Approach for Assessing Recent Intakes?	2017	Direct	Metabolism	General population (adults)	The present work consisted of two studies with distinct aims: first, to develop and validate a LC-ESI-MS/MS method of simultaneously determining acesulfame-K, saccharin, sucralose, cyclamate, and steviol glucuronide in human urine and, second, to assess whether urinary excretions of these compounds are useful for investigating short-term intakes of the respective LCS. It was hypothesized that uri…	Staff and students of Ulster University, Northern Ireland	Study participants were administered doses of 0.1%, 0.5%, or 10% of the respective sweetener ADI (based on a 70 kg person) via spiked mineral water. Urine samples were collected to analyze excretion.	Authors used the ADI to determine an appropriate intake for a dose response study used for validation of a urinary metabolite detection methodology.	ADI used as a safety benchmark to determine appropriate intake for a controlled exposure (outcome and metabolism assessments)	9				7				4	5	15	Ireland	EFSA/SCF			Both modes of sampling were useful for distinguishing between the three short-term intakes of acesulfame-K, saccharin, cyclamates, and steviol glycosides (p < 0.001), whereas for sucralose, urinary concentrations were useful for distinguishing between low (0.1% ADI) and high doses (10% ADI) only (p < 0.001). In summary, this biomarker approach may be useful for assessing intakes of five commonly …
	420	Renwick, A. G.,Thompson, J. P.,O'Shaughnessy, M.,Walter, E. J.	The metabolism of cyclamate to cyclohexylamine in humans during long-term administration	2004	Direct	Metabolism	General population (adults)	The present study was undertaken to provide data that defined the variations in cyclamate metabolism during long- term administration.	14 participants with the ability to metabolize cyclamate to cyclohexylamine and 31 non converters; participants were undergraduates and staff from University of Southampton UK	Participants took a cyclamate tablet 3x/day	Authors reference the animal study on which the ADI is based to justify the duration. Study was designed as 13 weeks to match duration of exposure in animal studies that act as basis for ADI.	ADI used as a safety benchmark to determine appropriate intake for a controlled exposure (outcome and metabolism assessments)					NR							United Kingdom	EFSA/SCF			Overall, the 13-week study showed that 6 subjects out of the 261 subjects in the initial screen were able to metabolize cyclamate in excess of the 18.9% metabolism used in the ADI calculation (subjects 9, 10, 26, 106, 152, and 212). The subject who showed the highest metabolizing activity (subject 212) showed consistent metabolism over the 91-day period (except for the brief period of diarrhea an…
	748	Buss, N. E.,Renwick, A. G.,Donaldson, K. M.,George, C. F.	The metabolism of cyclamate to cyclohexylamine and its cardiovascular consequences in human volunteers	1992	Direct	Metabolism	Adult: Diabetes	"The objectives of the present studies were to relate the extent of cyclamate metabolism, and the resulting plasma concentrations of cyclohexylamine, to any changes in cardiovascular parameters. Diabetic patients were chosen since they represent a group with a high potential intake of cyclamate."	194 diabetic patients attending outpatient clinics of the Royal South Hants Hospital and the Salisbury General Infirmary.	Patients were supplied with calcium cyclamate in tablet form (1 g daily; 7 or 14 days).	Authors used the ADI as a benchmark for dosage, stating "a daily dose of 1 g of cyclamate was chosen since this slightly exceeds the ADI for the sweetener (0-11 mg/kg/day) established by the JECFA and SCF." They based their conclusions of potential cardiotoxic effects on calculations using ADI.	ADI used as a safety benchmark to determine appropriate intake for a controlled exposure (outcome and metabolism assessments)					11							United Kingdom	EFSA/SCF	WHO/JECFA		These data indicate that the metabolism of cyclamate (2 g/day) to cyclohexylamine would not affect blood pressure or heart rate even in individuals with high metabolizing ability.
	772	de Ruyter, J. C.,Olthof, M. R.,Kuijper, L. D.,Katan, M. B.	Effect of sugar-sweetened beverages on body weight in children: design and baseline characteristics of the Double-blind, Randomized INtervention study in Kids	2012	Direct	Safety/adverse effects	School-aged children to teenagers	We designed DRINK – the Double-blind, Randomized INtervention study in Kids – to examine the effect of covertly replacing sugar-sweetened beverages by sugar-free beverages on body weight. This allows us to study biological compensatory mechanisms independent of behavioral cues and voluntary changes in intake. In this article we describe the rationale, design, methods and baseline characteristics …	School children (5-11 years) attending school in the Netherlands, near Amsterdam.	Children were provided with 1 can per day of 250-mL sugar free beverage containing 0.157 g/L sucralose and 0.057 g/L acesulfame-K.	Authors used the ADI to justify the concentration of sucralose and acesulfame-K in their administered beverage for their study.	ADI used as a safety benchmark to determine appropriate intake for a controlled exposure (outcome and metabolism assessments)	9										15	Netherlands	EFSA/SCF			No results were published for interpretation.
	878	Leon, A. S.,Hunninghake, D. B.,Bell, C.,Rassin, D. K.,Tephly, T. R.	Safety of long-term large doses of aspartame	1989	Direct	Safety/adverse effects	General population (adults)	The purpose of this controlled study was to assess further, in healthy adults, the safety of long-term doses of aspartame (75 mg/kg daily) that exceed the FDA's current acceptable daily intake(50 mg/kg) and that constitute approximately 30 times the average amount of aspartame currently consumed on a daily basis by the general population across all age groups combined.	108 students, faculty, and staff (18+ years) recruited from the University of Minnesota in Minneapolis.	Each participant received a prepared daily dose of aspartame approximately equal to 75 mg/kg bw/d for 24 weeks	Authors used the ADI as a baseline for setting their study dosing schedule. They state the administered dose is equal to approximately 1.5x the FDA's ADI for aspartame (50 mg/kg bw).	ADI used as a safety benchmark to determine appropriate intake for a controlled exposure (outcome and metabolism assessments)				50								United States			FDA	Authors determined that aspartame consumed daily at doses equivalent to those contained in approximately 10 L of aspartame-containing beverage is not associated with any significant changes in clinical measures or adverse experiences in healthy adults.

## Sheet: ST 3
	Supplemental Table 3: Studies of direct relevance in which authors compare an EDI to an ADI to estimate the MOS in the population of interest
	Refid	Author	Title	Year	Relevance	Study type	Population	Objective	Brief description of population assessed	Brief description of method for measuring intake	Acesulfame K ADI (mg/kg/d)	Advantame ADI (mg/kg/d)	Alitame ADI (mg/kg/d)	Aspartame ADI (mg/kg/d)	Cyclamate ADI (mg/kg/d)	d-tagatose ADI (mg/kg/d)	Monk fruit ADI (mg/kg/d)	Neotame ADI (mg/kg/d)	Steviols ADI (mg/kg/d)	Saccharin ADI (mg/kg/d)	Sucralose ADI (mg/kg/d)	Brief summary of how ADI is discussed in the context of LCS	LCS:ADI comparison mapping	Geographical region of study	Authoritative body	Authoritative body	Authoritative body	Conclusion of research summary
	13	O’Sullivan, A. J.,O’Mahony, C.,Meunier, L.,Loveridge, N.,McKevitt, A. I.	Investigation of the potential for a simplified exposure tool in medical nutrition (SETIM) to minimise exposures to sweeteners in young patients aged 1–3 years with PKU and CMPA	2018	Direct	Intake/exposure	Infants to young children (0 - 4 years): PKU	The aim of the present research was to develop a simplified method to swiftly, reliably and consistently recommend sweetener usage levels in FSMPs intended for usage in young PKU and CMPA patients aged 1–3 years which would not result in exposures above the acceptable daily intake (ADI).	Irish children ages 1 - 3 years old with PKU and CPMA	Intake data for healthy young children were used to model intakes in the target population by substituting food groups with foods for special medical purposes (FSMPs). All foods permitted to contain sweeteners and known to contribute meaningfully to the intake of children aged 1 - 3 years were included in the model.	9										15	Authors recommended MPLs for sweeteners in FSMPs based on modeled intake compared to the ADI.	Probable intake (or EDI) comparison to ADI	Ireland	EFSA/SCF			The methodology developed for SETIM screening tool can be reliably used to estimate the exposure of patients to sweeteners and reduce the likelihood of exceeding the ADI. Based on current MPLs, usage of sucralose was below the ADI. In the case of acesulfame K, intake at usage levels below the MPL resulted in exceeding the ADI. Authors recommend MPLs of acesulfame K be lowered to a range of 225 - …
	26	Buffini, M.,Goscinny, S.,Van Loco, J.,Nugent, A. P.,Walton, J.,Flynn, A.,Gibney, M. J.,McNulty, B. A.	Dietary intakes of six intense sweeteners by Irish adults	2018	Direct	Intake/exposure	General population (adults)	The aim of the current study was to estimate the intakes of the LCS, acesulfame-k (E950), aspartame (E951), cyclamate (E952), saccharin (E954), sucralose (E955) and steviol glycosides (E960) in this population and compare them to the respective acceptable daily intake (ADI) levels using a three tiered approach for assessing exposure to chemicals.	Sample of 1500 Irish adults aged 18 - 90 years (free living and not pregnant or breast feeding) that took part in the National Adult Nutrition Survey.	4-day, semi-weighed food diaries were used to designate food categories which then served as a basis for a deterministic exposure assessment.	9			40	7				4	5	15	The mean intake of each sweetener was calculated and compared to their respective ADI.	Probable intake (or EDI) comparison to ADI	Ireland	EFSA/SCF			The three sweeteners consumed in highest amounts were acesulfame-k, aspartame and sucralose. The main sources of these sweeteners in the diet were ‘cider and perry’, ‘energy reduced and no added sugar (ER and NAS) carbonated flavoured drinks’, ‘table top-sweeteners’, ‘dairy products’, ‘solid food supplements’ and ‘sauces’. Intakes of the six intense sweeteners are currently not a concern among Ir…
	35	O’Sullivan, A. J.,Pigat, S.,O’Mahony, C.,Gibney, M. J.,McKevitt, A. I.	Predictive modelling of the exposure to steviol glycosides in Irish patients aged 1-3 years with phenylketonuria and cow’s milk protein allergy	2018	Direct	Intake/exposure	Infants to young children (0 - 4 years): PKU	The aim of the present research was to: (i) predict the exposure of PKU and CMPA patients in the Ireland to steviol glycosides using a validated probabilistic model and (ii) determine whether a recommendation could be made on an appropriate future usage level for FSMPs intended for children aged 1–3 years of age.	Irish children ages 1 - 3 years old with PKU and CPMA	Intake data for healthy young children were used to model intakes in the target population by substituting food groups with foods for special medical purposes (FSMPs). All foods permitted to contain steviol glycosides and known to contribute meaningfully to the intake of children aged 1 - 3 years were included in the model.									4			Results of an exposure estimate for steviol glycosides consumed by young children with PKU and CMPA were compared against the EFSA ADI	Probable intake (or EDI) comparison to ADI	Ireland	EFSA/SCF			Young PKU and CMPA patients (1 - 3 years) are likely to have higher mean exposures to steviol glycosides than healthy age-matched children. Further, patients with PKU have a higher risk of exceeding the ADI than children with CMPA. The current steviol glycosides MPL (330 mg/l) for FSMPs intended for older children and adults would not be suitable to be directly applied for those FSMPs intended fo…
	48	O’Sullivan, A. J.,Pigat, S.,O’Mahony, C.,Gibney, M. J.,McKevitt, A. I.	Longitudinal modelling of the exposure of young UK patients with PKU to acesulfame K and sucralose	2017	Direct	Intake/exposure	Infants to young children (0 - 4 years): PKU	The aim of the present research was to: (i) assess the exposure of PKU patients in the UK to artificial sweeteners using a validated probabilistic model and (ii) assess the longitudinal dietary exposure of PKU patients to artificial sweeteners using this model. The study hypothesis is that introduction of new provisions for sucralose will not lead to a significant reduction in the exposure of the…	Young children (ages 1 - 3) in the UK with phenylketonuria	Food consumption for children without PKU was collected from the UK NDNS (food database) and foods that are normally restricted in a PKU diet were removed and replaced with their typical substitutes	9										15	Authors compared the modelled intakes (mean intake, 95%, and 97.5%) of acesulfame K and sucralose in PKU children to their respective ADIs	Probable intake (or EDI) comparison to ADI	United Kingdom	EFSA/SCF			The study has shown that introduction of new provisions for the artificial sweetener sucralose can have a dramatic impact on the exposure of these patients to artificial sweeteners, and lowered the risk of exceeding the ADI for acesulfame K in patients with PKU. The introduction of new provisions in the EU for non-nutritive sweeteners such as steviol glycosides (E960) or others in the future woul…
	56	Kim, M.,Lee, G.,Lim, H. S.,Yun, S. S.,Hwang, M.,Hong, J. H.,Kwon, H.	Safety assessment of 16 sweeteners for the Korean population using dietary intake monitoring and poundage method	2017	Direct	Intake/exposure	General population (adults and children)	In this study, we assessed the exposures and safety of all sweeteners, those with ADI and without ADI values, according to current dietary patterns	General Korean population	Dietary intakes of acesulfame-K, aspartame, saccharin, and sucralose were carried out with monitoring data and the KNHNES food consumption database. Dietary intakes of steviol glycosides were estimated using mean values for total production, total import, and total export of food products and additives over the past three years. EDIs were calculated for the entire population and the 95th percenti…	9			40					4	5	15	Authors calculated risk (%) as (EDI/ADI x 100).	Probable intake (or EDI) comparison to ADI	South Korea	EFSA/SCF	WHO/JECFA		The risk determined by comparing the EDI with the ADI was 2.9% for acesulfame-K, 0.8% for aspartame, 3.6% for saccharin-Na, 4.3% for steviol glycosides, and 2.1% for sucralose. The dietary intakes of the 16 sweeteners among the Korean population in this study showed that were all being safely consumed. However, reassessments should be conducted on a regular basis with new surveys on the dietary i…
	65	Sargaço, B.,Serra, C.,Vasco, E.	Validation of an HPLC-DAD/UV method for the quantification of cyclamate in tabletop sweeteners: risk of exceeding the acceptable daily intake	2017	Direct	Intake/exposure	General population (adults)	In this way, the aim of this work was to optimize and validate an official method of HPLC-UV that could be applied not only in the analysis of tabletop sweeteners but also in other foodstuffs in order to provide an efficient and highly specific method for the food quality-control laboratory. Furthermore, with this work it will be possible to understand how cyclamate levels vary in different table…	No actual exposure was assessed, but a calculation of average exposure assumed a generic adult with a weight of 65-75 kg. Authors discuss children and diabetic populations.	Quantification of cyclamate in four tabletop sweeteners was used to estimate intake by a generic adult (65-70 kg)					7							Authors used cyclamate concentrations found in four tabletop sweeteners to calculate how many packets/servings it would take to exceed ADI.	Probable intake (or EDI) comparison to ADI	Portugal	EFSA/SCF			The concentration of cyclamate in the samples varied significantly, from 2.9% to 73.9%, which demonstrated that a possible excessive consumption of one of the analyzed sweeteners can lead to exceeding the acceptable daily intake for cyclamate. Establishment of MPLs for high-intense sweeteners in table-top sweeteners and mandatory labelling of exact contents.
	70	Le Donne, C.,Mistura, L.,Goscinny, S.,Janvier, S.,Cuypers, K.,D'Addezio, L.,Sette, S.,Catasta, G.,Ferrari, M.,Piccinelli, R.,Van Loco, J.,Turrini, A.	Assessment of dietary intake of 10 intense sweeteners by the Italian population	2017	Direct	Intake/exposure	General population (adults and children)	The aim of the present study was to monitor the consumption of foods containing intense sweeteners present on the Italian food market and to investigate whether the Italian general population (aged >3 - 65+) was at risk for exceeding the Acceptable Daily Intake (ADI) of 10 intense sweeteners.	(n=3270); Italians over the age of 3 years	food consumption was self-recorded on 3 consecutive days	9			40	7			2	4	5	15	Consumption data from the national survey were combined with the Maximum Levels (MLs) at Tier 2 and with the actual concentration data of intense sweeteners established through chemical analysis of the representative sample of foods collected (Tier 3) to compare to ADI.	Probable intake (or EDI) comparison to ADI	Italy	EFSA/SCF			The estimated exposure among consumers of sweeteners in Italy was well below the ADIs, in both tiers; non-alcoholic beverages, table-top sweeteners and food supplements were main contributors to exposure.
	94	O’Sullivan, A. J.,Pigat, S.,O’Mahony, C.,Gibney, M. J.,McKevitt, A. I.	Probabilistic modelling to assess exposure to three artificial sweeteners of young Irish patients aged 1–3 years with PKU and CMPA	2016	Direct	Intake/exposure	Infants to young children (0 - 4 years): PKU	The aim of this study was to explore dietary exposure modelling as a means of estimating the intake of artificial sweeteners by young PKU and CMPA patients aged 1–3 years.	young patients aged 1-3 years with phenylketonuria (PKU) or severe cow’s milk protein allergy (CMPA) in Ireland	adapted validated probabilistic model using Monte Carlo simulation; food consumption survey using 4-day diary	9			40							15	Compare the combination of free and prescribed intake of artificially sweetened foods to the ADI.	Probable intake (or EDI) comparison to ADI	Ireland	EFSA/SCF			The exposure assessment model reported here has shown that young patients aged from 1 to 3 years who consume FSMPs used in the dietary management of PKU and CMPA have higher exposures to artificial sweeteners than healthy children of the same age.
	123	Martyn, D. M.,Nugent, A. P.,McNulty, B. A.,O’Reilly, E.,Tlustos, C.,Walton, J.,Flynn, A.,Gibney, M. J.	Dietary intake of four artificial sweeteners by Irish pre-school children	2016	Direct	Intake/exposure	Infants to young children (0 - 4 years)	The present study examined the intakes of four intense sweeteners (acesulfame K, aspartame, saccharin, sucralose) in the diets of children aged 1–4 years using food consumption and sweetener presence data from the Irish National Pre-school Nutrition Survey (2010–11) and analytical data for sweetener concentration in foods obtained from a national testing program.	Irish children aged 1-4 years	Four data sources were used for the intake assessments conducted; food consumption data from a 4-day national survey of pre-school children in Ireland, sweetener presence probability data from the Irish National Food Ingredient Database Version 4, sweetener concentration data from the National Chemical Food Sampling Program conducted by official agencies in Ireland, and the maximum permitted leve…	NR			NR						NR	NR	Exposure estimates were compared against the relevant ADIs	Probable intake (or EDI) comparison to ADI	Ireland	EFSA/SCF			Mean daily intakes were considerably lower than the ADI. It was concluded that there is no health risk to Irish pre-school children at current dietary intake levels of the sweeteners studied.
	142	Dewinter, L.,Casteels, K.,Corthouts, K.,Van De Kerckhove, K.,Van Der Vaerent, K.,Vanmeerbeeck, K.,Matthys, C.	Dietary intake of non-nutritive sweeteners in type 1 diabetes mellitus children	2015	Direct	Intake/exposure	School-aged children to teenagers: Diabetes	The aims of the current cross-sectional study were (1) to assess the intake of aspartame, cyclamate, acesulfame-k, neohesperidine dihydrochalcone, sucralose, saccharin, steviol glycosides and neotame among children with type 1 diabetes mellitus (T1D); (2) to compare the obtained intakes with the respective acceptable daily intake (ADI) values; and (3) to conduct a scenario analysis to obtain prac…	(n=250); Type 1 diabetic patients ages 1 to 18 years old	food frequency questionnaire	9			40	7			2	4	5	15	In order to set out the total intake of each sweetener against the ADI (mg kg–1 body weight), the total intake was divided by the self-reported body weight of the participant.	Probable intake (or EDI) comparison to ADI	Belgium	EFSA/SCF			There is little chance for T1D children to exceed the ADI of the different NNS, however diabetes educators and dieticians need to pay attention regarding the use of NNS. The following guidelines were recommended: maximum one glass (150 ml) of diet soda, one glass of dairy drinks and three slices of bread with bread spreads per day for children 4–6 years old; two glasses (300 ml) of diet soda and …
	159	Mancini, F. R.,Paul, D.,Gauvreau, J.,Volatier, J. L.,Vin, K.,Hulin, M.	Dietary exposure to benzoates (E210–E213), parabens (E214–E219), nitrites (E249–E250), nitrates (E251–E252), BHA (E320), BHT (E321) and aspartame (E951) in children less than 3 years old in France	2015	Direct	Intake/exposure	Infants to young children (0 - 4 years)	The objective of the current study is to estimate the intake of seven food additives, considered of the highest priority, in the French population that is 1–36 months old using MPLs, occurrence data and actually measured concentration data in order to estimate the risk for this population through the diet.	French children under the age of 3	The intake was estimated by multiplying the average intake of food products over the 3 days of survey by the MPL of the additive in that food.				40								Estimated exposure was compared to the ADI to determine the percentage exceeding the ADI.	Probable intake (or EDI) comparison to ADI	France	EFSA/SCF			Aspartame exposure exceed the ADI for <1% of the 13 - 36 month age group, however this was such a small amount that authors determined it to not be exceeded.
	220	Vin, K.,Connolly, A.,McCaffrey, T.,McKevitt, A.,O'Mahony, C.,Prieto, M.,Tennant, D.,Hearty, A.,Volatier, J. L.	Estimation of the dietary intake of 13 priority additives in France, Italy, the UK and Ireland as part of the FACET project	2013	Direct	Intake/exposure	General population (adults and children)	The aim of this study was to assess the dietary exposure of 13 priority additives in four European countries (France, Italy, the UK and Ireland) using the Flavourings, Additives and Contact Materials Exposure Task (FACET) software.	age groups (1 month to 97 years) from (France, Italy, the UK and Ireland)	Food consumption surveys; data collected for 3–7 days.	9			40								A conservative approach (based on individual consumption data combined with maximum permitted levels (Tier 2) was compared with more refined estimates (using a fitted distribution of concentrations based on data provided by the food industry (Tier 3) Exposure at Tier 2 was calculated by combining consumption data with the maximum permitted levels. Level of exposure at Tier 3 was calculated by com…	Probable intake (or EDI) comparison to ADI	European countries (France, Italy, the UK and Ireland)	EFSA/SCF			For aspartame, all exposure estimates are below the ADI. For Acesulfame, mean and P97.5 intake levels are below ADI for adults and children at Tier 2 (with the exception of children in UK and Ireland), with no intake level value exceeding the ADI at Tier 3.
	228	Ha, M. S.,Ha, S. D.,Choi, S. H.,Bae, D. H.	Assessment of exposure of Korean consumers to acesulfame K and sucralose using a stepwise approach	2013	Direct	Intake/exposure	General population (adults and children)	The estimated daily intakes (EDIs) of acesulfame K and sucralose of Korean consumers were compared with the acceptable daily intake (ADI) to determine whether ADI consumption limits were being exceeded.	(n= 25,628) ages 1 year and above were interviewed; (n=8,081) food consumers	Food consumption data were obtained from the Korean National Health and Nutrition Survey using a 24-h recall method.	15										15	The EDIs of acesulfame K and sucralose were calculated using the food consumption data and the mean concentrations of positive samples	Probable intake (or EDI) comparison to ADI	South Korea		WHO/JECFA		Our results indicated that the levels of intake of both acesulfame K and sucralose by the average consumer in Korea are considered safe. The sweetening of beverages by caloric sugars or other artificial sweeteners may reduce sucralose consumption. "The concentration of sucralose in sweetened beverages should be reduced; this would benefit the health of both high-level consumers and infants."
	233	Ha, M. S.,Ha, S. D.,Choi, S. H.,Bae, D. H.	Assessment of Korean consumer exposure to sodium saccharin, aspartame and stevioside	2013	Direct	Intake/exposure	General population (adults and children)	The dietary intakes of sodium saccharin, aspartame and stevioside were estimated on the basis of food consumption data of the Korean consumer and the concentration of sweeteners in processed foods.	(n=8,081); Korean participants aged 1 and older	food consumption data from 24-hour recall method; obtained from Korea National Health and Nutrition Survey				NR					NR	NR		The estimated daily intake (EDI) levels of intense sweeteners were compared in Korean consumers using acceptable daily intakes (ADIs) to assess risk.	Probable intake (or EDI) comparison to ADI	South Korea		WHO/JECFA		Among the intense sweeteners produced predominantly in Korea, which are sodium saccharin, aspartame and stevioside, the most consumed one product was aspartame, and the compound with the highest EDI/ADI ratio was sodium saccharin.
	246	Diogo, J. S. G.,Silva, L. S. O.,Pena, A.,Lino, C. M.	Risk assessment of additives through soft drinks and nectars consumption on Portuguese population: A 2010 survey	2013	Direct	Intake/exposure	General population (adults)	The aim of this study was evaluate the degree of exposure of Portuguese population to six additives and the subsequent risk assessment through soft drink and nectar consumption in 2010.	General adult Portuguese population	EDI was calculated using a deterministic method (IPCS, 2009) based on the sum of additive concentrations in the analyzed samples and the mean annual intake estimated per Portuguese inhabitant in 2010.	9			40						5		Authors compared calculated EDIs for each beverage category to the respective ADI.	Probable intake (or EDI) comparison to ADI	Portugal	EFSA/SCF	WHO/JECFA		The levels found in these four different types of drinks analyzed, were not of concern for consumer health, because the estimated daily intake (EDIs) values are much lower than the respective ADIs for each additive.
	273	Huvaere, K.,Vandevijvere, S.,Hasni, M.,Vinkx, C.,van Loco, J.	Dietary intake of artificial sweeteners by the belgian population	2012	Direct	Intake/exposure	General population (adults)	This study investigated whether the Belgian population older than 15 years is at risk of exceeding ADI levels for acesulfame-K, saccharin, cyclamate, aspartame and sucralose through an assessment of usual dietary intake of artificial sweeteners and specific consumption of table-top sweeteners	(n=3,245); Belgian participants 15 years or older	two non-consecutive 24-h food and beverage recalls	9			40	7					5	15	Estimated intake was compared to the ADI to determine risk	Probable intake (or EDI) comparison to ADI	Belgium		WHO/JECFA		Intake assessment of these additives by the Belgian population older than 15 years demonstrated that the risk to the adult Belgian population (including possibly high consumers such as diabetics) of being excessively exposed to acesulfame-K, saccharin, cyclamate, aspartame or sucralose was of no concern.
	294	Lee, H. S.,Lee, J. Y.,Kim, D. H.,Lee, Y.,Koh, E. K.,Moon, J. J.,Park, S. K.,Lim, H. S.,Kim, S. H.,Kim, C. I.	Artificial sweetener intake of korean children is insignificant	2011	Direct	Intake/exposure	School-aged children to teenagers	With a recent increase in intake of sweetened beverage among going school children, we attempted to assess dietary intake of artificial sweeteners (AS: aspartame, acesulfame-K, saccharin sodium).	School aged Korean children	Food frequency questionnaires were completed by children at elementary, junior and high schools from June to December. Intake was estimated using the Korea Food and Drug administration artificial sweetener database.	NR			NR						NR		Estimated intake was compared to the ADI	Probable intake (or EDI) comparison to ADI	South Korea		WHO/JECFA		This study revealed that the AS intake through beverages and snacks among children in Korea is insignificant and very safe.
	344	Lino, C. M.,Costa, I. M.,Pena, A.,Ferreira, R.,Cardoso, S. M.	Estimated intake of the sweeteners, acesulfame-K and aspartame, from soft drinks, soft drinks based on mineral waters and nectars for a group of Portuguese teenage students	2008	Direct	Intake/exposure	School-aged children to teenagers	The main objective of the study was to check for the presence and concentration of acesulfame-K and aspartame, and verify if levels were below the maximum permitted levels in light soft drinks, soft drinks based on mineral waters, and nectars.	(n=65); Portuguese high school students aged 13-15 years	Questionnaire related to the duration and frequency of intake of sugar-free soft drinks and nectars.	9			40								EDI was calculated using the equation EDI1⁄4(Pc)(CN	Probable intake (or EDI) comparison to ADI	Portugal	EFSA/SCF			It can be concluded that, from the currently observed consumption patterns and occurrence levels, the risk of excessive intake of intense sweeteners by Portuguese teenagers is low.
	348	Husøy, T.,Mangschou, B.,Fotland, T. Ø,Kolset, S. O.,Nøtvik Jakobsen, H.,Tømmerberg, I.,Bergsten, C.,Alexander, J.,Frost Andersen, L.	Reducing added sugar intake in Norway by replacing sugar sweetened beverages with beverages containing intense sweeteners - A risk benefit assessment	2008	Direct	Risk-Benefit Analysis	General population (adults and children)	The purpose of this assessment was to examine the intake of added sugar in relation to health hazards such as overweight and diabetes together with the potential risk reduction obtained by changing to diet beverages on one hand and the potential health risk caused by increased intakes of intense sweeteners and benzoic acid on the other hand.	Children and adults in Norway ages 1-80 years.	Food frequency questionnaire; 4-day food diary; dietary survey	9			40	7					5		Average and high (95th percentile) intake of sweeteners were compared to ADI.	Probable intake (or EDI) comparison to ADI	Norway		WHO/JECFA		In conclusion, the change from sugar sweetened beverages to diet beverages reduced the intake of added sugar considerably for all age groups but especially for the 9- to 13-year-olds. The intake of acesulfame K for 1- and 2-year-old children approaches ADI for high consumers, and should be closely monitored in the future
	354	Renwick, A. G.	The use of a sweetener substitution method to predict dietary exposures for the intense sweetener rebaudioside A	2008	Direct	Intake/exposure	General population (adults and children)	In this paper published data on dietary exposures to approved intense sweeteners have been used to predict the maximum likely intake of rebaudioside A.	General populations from studies performed globally	Estimated daily intake of sucrose was collected and sucrose equivalents of rebaudioside A calculated									2			The amount of sucrose replaced by an intense sweetener equals the dietary exposure for that sweetener multiplied by its relative sweetness intensity compared with sucrose. The intake of a novel intense sweetener is then calculated by dividing the estimated sucrose equivalent intakes by the relative sweetness of the novel sweetener.	Probable intake (or EDI) comparison to ADI	United Kingdom		WHO/JECFA		Intakes of rebaudioside A would not exceed the JECFA ADI for steviol glycosides based on the substitution method considering glucose equivalents
	359	Leth, T.,Jensen, U.,Fagt, S.,Andersen, R.	Estimated intake of intense sweeteners from non-alcoholic beverages in Denmark, 2005	2008	Direct	Intake/exposure	General population (adults and children)	To determine the intake of intense sweeteners with non-alcoholic beverages in different age groups of the Danish population based on the monitoring results from 2005 and to compare the results with the similar investigation based on the results from 1999 (Leth et al. 2007).	(n=3,098); Danish, aged 1-80 years	dietary survey recorded for 7 days	15			40	7					5		For each person, the registered average daily intake of the four categories was multiplied with the content of intense sweetener, and a calculation of basic statistic parameters of the intake distribution was carried out.	Probable intake (or EDI) comparison to ADI	Denmark	EFSA/SCF			The 99th percentile of the estimated intakes of acesulfame-K, aspartame, and saccharin are as in 1999 far below the ADI values and give no cause for alarm.
	379	Leth, T.,Fabricius, N.,Fagt, S.	Estimated intake of intense sweeteners from non-alcoholic beverages in Denmark	2007	Direct	Intake/exposure	General population (adults and children)	In a recent review of intake estimations of intense sweeteners (Renwick 2006) it appears that very few intake estimations based on large representative parts of the population have been carried out, and only one for people under 12 years of age. Thus, it was the purpose of this investigation to determine the intake of intense sweeteners with non-alcoholic beverages in different age groups of the …	Random sample of Danes (1 - 80 years) drawn from the Central Population Register.	Dietary data collected over a 7 day period were combined with results of product analysis to determine estimated intakes of each sweetener.	15			40	7					5		Estimated intakes were compared directly to the ADI	Probable intake (or EDI) comparison to ADI	Denmark	EFSA/SCF			In an investigation from 1999 it was demonstrated that almost 10% of Danish children aged from 1 to 10 years had an estimated cyclamate intake higher than the ADI value of 7 mg cyclamate kg/bw d. Boys from 7–10 year had a significantly higher intake of cyclamate than girls of the same age group. The intake of acesulfame-K, aspartame and saccharin was far below their respective ADI-values. After t…
	387	Tripathi, M.,Khanna, S. K.,Das, M.	Usage of saccharin in food products and its intake by the population of Lucknow, India	2006	Direct	Intake/exposure	General population (adults and children)	In this study, the pattern of use of saccharin in edible commodities has been determined along with its intake pattern in various population groups to assess the risk of exceeding the ADI.	The surveyed population included 6 - 20 year olds in Lucknow, India for the consumption pattern of ice candy and crushed ice (N = 1039), and adults (State of Uttar Pradesh) considered "habitual consumers" for the consumption of pan masala and pan.	Consumption patterns were determined via a household dietary survey using the food frequency recall method and intakes estimated using results from sampling of edible commodities (ice candy, crushed ice, branded pan masala, and branded pan flavorings).										5		Average and maximum saccharin intakes estimated from ice candy and crushed ice consumption were presented as a % of the ADI. The minimum and maximum theoretical and estimated intakes of saccharin via pan and pan masala were also compared as a % of the ADI.	Probable intake (or EDI) comparison to ADI	India		WHO/JECFA		Intake of saccharin via pan masala and pan may lead to exceeding the ADI because the presence of saccharin in pan masala and pan flavourings is more than the maximum permitted level and these commodities are consumed habitually. It is recommended that the fraudulent use of saccharin in commodities, such as ice candy and crushed ice, should be stringently monitored. In addition, the maximum permit…
	405	Chung, M. S.,Suh, H. J.,Yoo, W.,Choi, S. H.,Cho, Y. J.,Cho, Y. H.,Kim, C. J.	Daily intake assessment of saccharin, stevioside, D-sorbitol and aspartame from various processed foods in Korea	2005	Direct	Intake/exposure	General population (adults and children)	This study was carried out to estimate the daily intakes (EDIs) of artificial sweeteners such as saccharin, stevioside, D-sorbitol and aspartame in order to evaluate the safety of the artificial sweeteners in Korea.	(n=11,525); sample households in Korea in 1998; Everyone aged 1 year and over	(EDIs) of saccharin, stevioside, D-sorbitol and aspartame were estimated by coupling the concentrations of these sweeteners in foods with individual dietary intake data obtained from the National Nutrition Survey; 1 day 24-hr recall method				40					NR	5		For average and high consumers (90th and 95th percentiles of consumers only) the EDIs of saccharin, stevioside, D-sorbitol and aspartame were calculated based on individual food intake data obtained from the National Health and Nutrition Survey in 1998 (MOHW 1999) and analytical data of 13 food categories for saccharin, nine food categories for stevioside and 18 food categories for D-sorbitol, an…	Probable intake (or EDI) comparison to ADI	South Korea		WHO/JECFA		In Korea, the EDIs of saccharin and aspartame, even among high consumers, were remarkably below the ADI set by the JECFA.
	418	Devitt, L.,Daneman, D.,Buccino, J.	Assessment of intakes of artificial sweeteners in children with type 1 diabetes mellitus	2004	Direct	Intake/exposure	Infants to young children: Diabetes	"The objective of this study was to determine the mean and maximum intake levels of the artificial sweeteners acesulfame potassium, aspartame, cyclamate and sucralose in children with type 1 diabetes mellitus and to compare each intake level to respective acceptable daily intake (ADI) levels."	(n=56) children ages 2 - 6 y.o. with type 1 diabetes at a diabetes clinic	Direct quantitative and qualitative estimates of foods consumed during the past 24 hours were obtained from each child’s parent using an interactive 24-hour dietary recall.	15			40	11						9	Average daily intakes of individual sweeteners in terms of mg/kg body weight/day were manually calculated. Subjects were categorized as consumers (those who report- ed use of any sweetener during the 24-hour dietary recall) or nonconsumers (no sweetener use revealed during the 24-hour dietary recall).	Probable intake (or EDI) comparison to ADI	Canada		WHO/JECFA		The mean intakes of the artificial sweeteners aspartame, acesulfame potassium, sucralose and cyclamate were below the ADI levels in children with type 1 diabetes who attend the Diabetes Clinic at The Hospital for Sick Children.
	422	Arcella, D.,Le Donne, C.,Piccinelli, R.,Leclercq, C.	Dietary estimated intake of intense sweeteners by Italian teenagers. Present levels and projections derived from the INRAN-RM-2001 food survey	2004	Direct	Intake/exposure	School-aged children to teenagers	The aim of the present study was to assess the intake of intense sweeteners in a random sample of teenagers living in the District of Rome (Italy) and in a sample of females high consumers of sugar-free soft drinks and table-top sweeteners.	(n=3982); teenagers living in District of Rome (Italy) in year 2000; ages 14-17 years old	Subjects participated in a detailed food survey by recording all foods and beverages ingested over 12 days.	9			40	7					5		To facilitate comparison with the corresponding Acceptable Daily Intake (ADI), intakes were expressed in mg/kg body weight of each respondent.	Probable intake (or EDI) comparison to ADI	Italy	EFSA/SCF			It can be concluded that, with the observed current consumption patterns and occurrence levels, the risk of an excessive intake of intense sweeteners by Italian teenagers is extremely low
	440	Ilbäck, N. G.,Alzin, M.,Jahrl, S.,Enghardt-Barbieri, H.,Busk, L.	Estimated intake of the artificial sweeteners acesulfame-K, aspartame, cyclamate and saccharin in a group of Swedish diabetics	2003	Direct	Intake/exposure	Adults and children: Diabetes	Diabetics, including children with diabetes, may represent a risk category or they may be more cautious about the intake and associated possible risks when ADI is exceeded. Because the answer to this problem is not known today, it is essential to perform a sweetener intake study in diabetics, including children, and to determine whether diabetics are a risk group for exceeding the ADI.	Diabetic children and adults (0 - 90 years) recruited from the members of the Association of Diabetics in the Stockholm area of Sweden.	Participants completed a survey regarding their intake of specific food categories that typically contain sweeteners. The maximum amount of each sweetener allowed to be used in each food product was then used in calculations.	15			40	11					5		The average intakes of sweeteners from various food categories were compared to ADIs. Additionally, authors compared individual consumptions at a single point in time to ADIs.	Probable intake (or EDI) comparison to ADI	Sweden		WHO/JECFA		The estimated intakes showed that neither men nor women exceeded the ADI for acesulfame-K; however, using worst-case calculations, high intakes were found in young children (169% of ADI). In general, the aspartame intake was low. Children had the highest estimated (worst case) intake of cyclamate (317% of ADI). Children's estimated intake of .saccharin only slightly exceeded the ADI at the 5% lev…
	469	Garnier-Sagne, I.,Leblanc, J. C.,Verger, Ph	Calculation of the intake of three intense sweeteners in young insulin-dependent diabetics	2001	Direct	Intake/exposure	Adults and children: Diabetes	This study was carried out to estimate the consumption of saccharin, acesulfame K, and aspartame in low-calorie foods and table-top sweeteners by insulin-dependent diabetic children and teenagers.	Diabetic members, ages 2 - 20 years, of a French diabetic association	Participants were surveyed via a 5-day self-reported prospective diary record. Consumption data was combined with sweetener concentration data to produce an estimate of the maximum intake (TMDI) in each subject for each sweetener.	9			40						5		The calculated TMDI among various age and gender-stratified subgroups was compared to the ADI.	Probable intake (or EDI) comparison to ADI	France	EFSA/SCF			In terms of the three intense sweeteners (aspartame, saccharin and acesulfame K) selected for this study, we did not observe any intake in excess of the ADI, despite very conservative assumptions in our methodology. This finding is consistent with those obtained at an international level, despite differences in the methodologies employed (Hinson and Nicol, 1992; Renwick, 1999).
	501	Leclercq, C.,Berardi, D.,Sorbillo, M. R.,Lambe, J.	Intake of saccharin, aspartame, acesulfame K and cyclamate in Italian teenagers: Present levels and projections	1999	Direct	Intake/exposure	School-aged children to teenagers	The purpose of the consumer survey was to assess the intake of intense sweeteners and their food sources and to estimate the probability of exceeding the ADI in teenagers, a population group likely to have an above average consumption of foods that are currently available in a sugar-free version (soft drinks, candies and chewing gums).	(n=241); students aged 13-19 in a secondary school in Rome	dietary records (14 consecutive days)	9			40	11					5		To facilitate comparison with the ADI, sweeteners intakes were expressed in mg/kg bw of each respondent.	Probable intake (or EDI) comparison to ADI	Italy	EFSA/SCF			Intakes of saccharin, aspartame, acesulfame K and cyclamate were found to be low in the study sample of teenagers.
	524	Serra-Majem, L.,Ribas, L.,Inglès, C.,Fuentes, M.,Lloveras, G.,Salleras, L.	Cyclamate consumption in Catalonia, Spain (1992): Relationship with the Body Mass Index	1996	Direct	Safety/adverse effects	General population (adults and children)	"In the present study, the intake of cyclamate was determined in a representative sample of the population of Catalonia; anthropometric measurements were made to determine the relationship between Body Mass Index (BMI) and cyclamate intake. Catalonia is an autonomous region in the north-east of Spain with a population of 6 million. This is the first study analyzing the consumption of intense swee…	2450 residents of Catalonia, Spain ages 6 - 75.	A dietary assessment was conducted which consisted of two 24-h recalls and a food frequency questionnaire having 77 food items. Each recall survey was carried out in separate seasons (warm and cold).					11							Authors compared estimated average daily consumption directly to the ADI.	Probable intake (or EDI) comparison to ADI	Spain	EFSA/SCF	WHO/JECFA		Among consumers, four individuals exceeded intake compared to the ADI and the intake of cyclamate was negatively correlated with BMI.
	529	Toledo, M. C. F.,Ioshi, S. H.	Potential intake of intense sweeteners in Brazil	1995	Direct	Intake/exposure	General population (adults and children)	In this study the potential intake of aspartame, cyclamate and saccharin was evaluated in Brazil in 1990/1991.	673 participants from Brazil (general population); sub-analyses of diabetics and weight control patients	food frequency questionnaire				40	11					5		Authors compared estimated average daily consumption directly to the ADI.	Probable intake (or EDI) comparison to ADI	Brazil		WHO/JECFA		Median intakes (for the total population, diabetics, and weight control patients) for all sweeteners were well below the corresponding acceptable toxicological limit. Notably, diabetics in general had a much higher intake within the studied population.
	627	Sjöberg, A. M.,Penttilä, P. L.	Intake of saccharin and cyclamate from Finnish foods between 1979 and 1985	1988	Direct	Intake/exposure	General population (adults and children)	During the period 1979-1985, the dietary intake of saccharin and cyclamate was investigated in order to obtain intake data for the toxicological evaluation of artificial sweeteners in the Finnish diet. The purpose of the study was to provide information regarding the use of saccharin and cyclamate in desserts served in hospitals.	The general Finnish population including adults and children	Saccharin and cyclamate concentrations found in desserts from hospitals were used to estimate daily intake for children (20kg) and adults (60kg).					11					2.5		Estimated intakes were directly compared to ADIs	Probable intake (or EDI) comparison to ADI	Finland		WHO/JECFA		In 1979, 1982 and 1985, soft drinks contributed 128%, 93%, and 51%, respectively, of the ADI of artificial sweeteners for children and 42%, 31%, and 17% for adults. Artificially sweetened desserts served in hospitals contributed to 35% of the ADI for children and 11% for adults.
	628	Penttilä, P. L.,Salminen, S.,Niemi, E.	Estimates on the intake of food additives in Finland	1988	Direct	Intake/exposure	General population (adults and children)	The major aim of the study was to obtain information required for the toxicological evaluation of food additive intake in Finland.	Study determined intakes of sweeteners in Finland on a per capita basis.	The study based its analysis on a previous study by food and health authorities in Finland. Consumption figures were calculated by combining analytical data (samples), food balance sheets, import and export statistics.					11					2.5		Authors compared the estimated intake (mg person/day) of saccharin and cyclamates to the ADI	Probable intake (or EDI) comparison to ADI	Finland		WHO/JECFA		Intake of sweeteners did not exceed the ADI
	685	Lino, C. M.,Pena, A.	Occurrence of caffeine, saccharin, benzoic acid and sorbic acid in soft drinks and nectars in Portugal and subsequent exposure assessment	2010	Direct	Intake/exposure	General population (adults and children)	The first objective was to check if two preservatives, benzoic and sorbic acids, one sweetener, saccharin, and a flavor, caffeine, were used legally and within the maximum permitted levels in soft drinks, traditional and based on mineral waters, and in light nectars. Therefore, this research was firstly focused on the validation of an appropriate analytical method for the separation and determina…	General Portuguese population	The estimated daily intake for the three additives was calculated based on the concentration in the analyzed samples and estimated consumption per Portuguese inhabitant in 2006.										5		Authors compared the EDI from traditional soft drink samples to the ADI	Probable intake (or EDI) comparison to ADI	Portugal	EFSA/SCF			The EDI of saccharin through Portuguese soft drinks represents 1.28% of the ADI
	691	Ishiwata, H.,Nishijima, M.,Fukasawa, Y.,Ito, Y.,Yamada, T.	Evaluation of the contents of BHA, BHT, propylene glycol, and sodium saccharin in foods and estimation of daily intake based on the results of official inspection in Japan in fiscal year 1994	1998	Direct	Intake/exposure	General population (adults and children)	In the present paper, we have estimated the mean concentrations of some other food additives (butylated hydroxyanisole (BHA), butylated hydroxytoluene (BHT), propylene glycol, and sodium saccharin) in commercial foods based on the official inspection data in Japanese fiscal year 1994 and deduced the daily intakes per person from the mean concentrations and amounts of foods consumed.	General Japanese population	Estimated daily food intakes were based on analysis of food samples and data on the daily consumption of these foods as estimated in a previous study										250 mg/person		Authors compared estimated intake of sodium saccharin to the ADI	Probable intake (or EDI) comparison to ADI	Japan		WHO/JECFA		The estimated daily intake of sodium saccharin was 7.26 mg/person based on concentrations detected in Japanese foods.
	694	Hinson, A. L.,Nicol, W. M.	Monitoring sweetener consumption in Great Britain	1992	Direct	Intake/exposure	General population (adults and children)	The objective of this British survey was to measure quantitatively the consumption of intense sweeteners by a demographically proportionate sample of the British population from data collected on their total food and drink intake. These data were further broken down by specific age groups, by diabetes, and by pregnant women. The survey reports the consumption of the three principal intense sweete…	A demographically representative sample of the population of Great Britain (all ages), including diabetics and women more than three months pregnant.	Participants detailed food and beverages in a consumption diary for 9 days. The consumption data were combined with sweetener concentrations for each product, using data from manufacturers or from independent analysis of the products to quantify the amount of each of the permitted intense sweeteners consumed.	0 - 9 (SCF)			0 - 40 (COT)						0 - 5 (COT)		Intake percentiles were calculated for each population sub-group (including diabetics and pregnant women) and compared to ADI.	Probable intake (or EDI) comparison to ADI	United Kingdom	EFSA/SCF	WHO/JECFA		When measured in Great Britain in 1988, the consumption of each of the three principal intense sweeteners, acesulfame-K, aspartame, and saccharin, was below the ADI even for high users.
	826	Hendriksen, M. A.,Tijhuis, M. J.,Fransen, H. P.,Verhagen, H.,Hoekstra, J.	Impact of substituting added sugar in carbonated soft drinks by intense sweeteners in young adults in the Netherlands: example of a benefit-risk approach	2011	Direct	Risk-Benefit Analysis	General population (adults)	This study assessed the benefits and risks associated with substituting added sugar in carbonated soft drinks with intense sweeteners in young adults in the Netherlands.	Dutch young adults	Data from the Dutch National Food Consumption Survey on young adults aged 19–30 were used to assess the intake of carbonated soft drinks	9			40	7					5		The intake of intense sweeteners was compared with the ADIs established by WHO/JECFA/SCF committees	Probable intake (or EDI) comparison to ADI	Netherlands		WHO/JECFA		In the present study, all subjects remained below ADI in the 100% sweetener scenario, and therefore no risks were involved.
	1410	Ishiwata, H.,Nishijima, M.,Fukasawa, Y.	Estimation of inorganic food additive (nitrite, nitrate and sulfur dioxide), antioxidant (BHA and BHT), processing agent (propylene glycol) and sweetener (sodium saccharin) concentrations in foods and their daily intake based on official inspection results in Japan in fiscal year 1998	2003	Direct	Intake/exposure	General population (adults and children)	In the present study, we estimated the mean concentrations of three inorganic food additives (nitrite, nitrate, and sulfur dioxide), two antioxidants (butylated hydroxyanisole (BHA) and butylated hydroxytoluene (BHT)), a processing agent (propylene glycol) and a sweetener (sodium saccharin) in foods, and deduced the daily intakes of these seven food additives per person from the mean concentratio…	Japanese	The daily intakes of these seven food additives per person were estimated based on both the mean concentrations of these additives in all foods (including non-permissible foods) obtained in the present study and the daily food consumption levels reviewed in 2000 by the Food Sanitation Investigation Council, Ministry of Health and Welfare.										5.6		EDI is compared to ratio of ADI	Probable intake (or EDI) comparison to ADI	Japan		WHO/JECFA		No remarkable differences in the daily intakes of these seven food additives or the ratios to the ADI were observed compared with the results based on the official inspections in fiscal years 1994 and 1996.
	1489	Garavaglia, M. B.,García, V. R.,Zapata, M. M. E.,Rovirosa, A.,González, V.,Marco, F. F.,Carmuega, E.	Non-nutritive sweeteners: children and adolescent consumption and food sources	2018	Direct	Intake/exposure	School-aged children to teenagers	To estimate NNS consumption among children and adolescents in the Autonomous City of Buenos Aires, the prevalence of a daily intake higher than acceptable, and the main food and beverages contributing to it.	(n=2664) children and adolescents aged 2-18 years in Buenos Aires City	24-hour recall interview	15			40	11					2.5	15	To evaluate ADI adequacy, the total intake of each NNS (mg/kg/day) was compared to the value recommended by the JECFA.	Probable intake (or EDI) comparison to ADI	Argentina		WHO/JECFA		Consumption of food and beverages with NNS is usual among children and adolescents, mainly from beverages.
	1710	Raben, A.,Vasilaras, T. H.,Christina Møller, A.,Astrup, A.	Sucrose compared with artificial sweeteners: Different effects on ad libitum food intake and body weight after 10 wk of supplementation in overweight subjects	2002	Direct	Risk-Benefit Analysis	Adult: other special population	The purpose of the present study was to monitor changes in ad libitum energy and macronutrient intakes, body weight, and body composition during 10 wk of supplementation with either sucrose or artificial sweeteners.	(n=41); 20-50 years old, overweight, healthy, not dieting, not pregnant or lactating	controlled exposure to soft drinks and solid foods; 7-day dietary record	NR			NR	NR					NR		Authors compared estimated intake from a specified diet to the set ADI	Probable intake (or EDI) comparison to ADI	Denmark				Overweight subjects who consumed fairly large amounts of sucrose (28% of energy), mostly as beverages, had increased energy intake, body weight, fat mass, and blood pressure after 10 wk. These effects were not observed in a similar group of subjects who consumed artificial sweeteners.

## Sheet: ST 4
	Supplemental Table 4: Studies of direct relevance in which authors compare an effect (or no-effect) level to an ADI to discuss safety
	Refid	Author	Title	Year	Relevance	Study type	Population	Objective	Brief description of population assessed	Brief description of method for measuring intake	Brief summary of how ADI is discussed in the context of LCS	LCS:ADI comparison mapping	Acesulfame K ADI (mg/kg/d)	Advantame ADI (mg/kg/d)	Alitame ADI (mg/kg/d)	Aspartame ADI (mg/kg/d)	Cyclamate ADI (mg/kg/d)	d-tagatose ADI (mg/kg/d)	Monk fruit ADI (mg/kg/d)	Neotame ADI (mg/kg/d)	Steviols ADI (mg/kg/d)	Saccharin ADI (mg/kg/d)	Sucralose ADI (mg/kg/d)	Geographical region of study	Authoritative body	Authoritative body	Authoritative body	Conclusion of research summary
	358	Maki, K. C.,Curry, L. L.,Reeves, M. S.,Toth, P. D.,McKenney, J. M.,Farmer, M. V.,Schwartz, S. L.,Lubin, B. C.,Boileau, A. C.,Dicklin, M. R.,Carakostas, M. C.,Tarka, S. M.	Chronic consumption of rebaudioside A, a steviol glycoside, in men and women with type 2 diabetes mellitus	2008	Direct	Safety/adverse effects	Adult: Diabetes	The present study, conducted as part of a clinical program designed to address the questions raised by the JECFA, examined the safety of 16 weeks of rebaudioside A consumption in men and women with type 2 diabetes mellitus, with particular attention to any potential glycemic and hemodynamic effects.	Adults with type 2 diabetes	Participants administered capsules and instructed to take during meals	This study was designed to address JECFA's request for more studies involving repeated exposure to dietary and therapeutic doses of steviol glycosides in people with diabetes to help define an acceptable intake of steviol glycosides. Authors provided a daily dosage of 1000 mg to diabetic patients for 16 weeks.	Effect (or no-effect) level compared to ADI									2			United States		WHO/JECFA		Chronic use of 1000 mg rebaudioside A does not alter glucose homeostasis or blood pressure in individuals with type 2 diabetes mellitus
	570	Tollefson, L.	Multiple chemical sensitivity: Controlled scientific studies as proof of causation	1993	Direct	Safety/adverse effects	Adult: other special population	This paper discuss appropriate methods for controlled scientific studies of anecdotal claims of symptomatology related to putative causes and describes the FDAs evaluation of both anecdotal reports and controlled studies on the association of aspartame and epileptic seizures.	(n=265) cases of epileptic seizures associated with aspartame reported to FDAs adverse reaction monitoring system	questionnaire and interview	Mean daily consumption of aspartame (after experiencing a seizure) was compared to ADI	Effect (or no-effect) level compared to ADI				50								United States			FDA	50% of reported seizures had no relationship to aspartame ingestion. The authors cannot state weather reported seizures and consumption of aspartame are simply chance events or are casually linked.
	582	Tollefson, L.,Barnard, R. J.	An analysis of FDA passive surveillance reports of seizures associated with consumption of aspartame	1992	Direct	Safety/adverse effects	Adults and children: other special population	Information obtained from a complainant's medical records as well as data on consumption patterns and temporal relationships are emphasized in order to judge the feasibility of the proposed connection between the consumption of aspartame and the reported seizure.	Cases of epileptic seizures associated with aspartame reported to the FDA's ARMS database	Quantitative aspartame consumption data available in ARMS reports	Author calculates mean daily consumption of aspartame for a group of individuals with a seizure history and states that only one consumer exceeded the ADI at his peak consumption level.	Effect (or no-effect) level compared to ADI				50								United States			FDA	Only person in the analysis exceeded the ADI, and due to the limitations encountered in the study (e.g., uncontrolled, unblinded, covariates), the fact that some people have a seizure shortly after consuming the food additive does not indicate a causal relationship. The analysis presented here do not indicate any unusual or significant association that would warrant clinical studies at this time.
	854	Kim, J. Y.,Kang, H. L.,Kim, D. K.,Kang, S. W.,Park, Y. K.	Eating Habits and Food Additive Intakes Are Associated with Emotional States Based on EEG and HRV in Healthy Korean Children and Adolescents	2017	Direct	Safety/adverse effects	School-aged children to teenagers	In this study, we aimed to find the association between eating habits and intakes of artificial sweeteners with emotional states of schoolchildren using quantitatively analyzing objective biosignals.	Korean children ages 6 to 19	Food frequency questionnaire	Mean intakes (which were associated with behavioral effects) were compared to ADI	Effect (or no-effect) level compared to ADI	NR			NR								South Korea				From this result we confirmed a link between overall nutritional behavior, food additive intakes, and emotion in apparently healthy children and adolescents. It is important to inform parents and children to gradually correct their unhealthy eating habits by emphasizing the association between food intakes and emotional status.
	1374	Lindseth, G. N.,Coolahan, S. E.,Petros, T. V.,Lindseth, P. D.	Neurobehavioral effects of aspartame consumption	2014	Direct	Safety/adverse effects	General population (adults)	The purpose of this study, therefore, was to examine the neurobehavioral effects of consuming diets with higher (25 mg/kg body weight/day) and lower (10 mg/kg body weight/day) amounts of aspartame.	University students (20 - 40 years) in their third semester of study at a Midwestern University.	Participants were provided with three meals and two snacks per day containing either 10 or 25 mg/kg bw/d concentrations of aspartame.	Authors compared the administered dose of aspartame (resulting in changes in irritability, depression, and spatial orientation following exposure) to the higher ADI.	Effect (or no-effect) level compared to ADI				50								United States		WHO/JECFA	FDA	Aspartame intake affected certain aspects of neurobehavioral performance. Spatial orientation was weaker and irritability and depression were more frequent after high aspartame consumption than low aspartame consumption when subjects served as their own controls. Furthermore, seven participants experienced clinically significant neurobehavioral conditions following the higher level of aspartame c…
	1501	Hall, L. N.,Sanchez, L. R.,Hubbard, J.,Lee, H.,Looby, S. E.,Srinivasa, S.,Zanni, M. V.,Stanley, T. L.,Lo, J.,Grinspoon, S. K.,Fitch, K. V.	Aspartame intake relates to coronary plaque burden and inflammatory indices in human immunodeficiency virus	2017	Direct	Safety/adverse effects	Adult: other special population	In this study, we evaluate dietary sweetener consumption and assess relationships to immune and inflammatory markers and coronary plaque characteristics in HIV-infected individuals and matched controls.	HIV+ patients recruited from HIV clinics in Boston	4-day food record	Author discusses varying doses on LCS in studies, where some LCS are administered as high as the ADI.	Effect (or no-effect) level compared to ADI				50								United States			FDA	In summary, novel data from the current study suggests a unique, potential contribution of increased intake of the artificial sweetener aspartame to CVD risk, plaque burden, and inflammation in HIV infection. Further studies on the association of HIV, coronary plaque burden, and LCS should be conducted.
	1754	Sylvetsky, A., Bauman, V., Blau, J., Garraffo, H., Walter., J., & Rother K.	Plasma concentrations of sucralose in children and adults	2016	Direct	Metabolism	General population (adults and children)	This study was conducted to extend previous work (Roberts et al. 2000) investigating plasma sucralose concentrations in adults and to compare these results with measurements obtained in children, at doses commonly consumed. We also evaluated whether plasma sucralose concentrations differed depending on the composition of the beverage (water, carbonated water (seltzer), combined with ace-K, or com…	Twenty-two adults (18-45) and 11 children (6-12); pregnant or lactating women and individuals using medication other than oral contraceptives were excluded.	Controlled exposure as follows: Group A (11 adults) was randomized to consume 355 mL water mixed with 0, 68, 170, or 250 mg sucralose. Group B (11 adults) was randomized to consume 355 mL seltzer water, 355 mL caffeine-free Diet Rite ColaTM sweetened with 68 mg sucralose and 41 mg ace-K, or 68 mg sucralose and 41 mg ace-K in 355 mL of seltzer water. Group C (11 children) was randomized to consume…	Authors state pediatric subjects had twofold higher plasma sucralose concentrations after ingesting sucralose, which is concerning since the sucralose ADI is based on body weight for children and adults.	Effect (or no-effect) level compared to ADI	NR										5	United States			FDA	Plasma sucralose concentrations were similar whether provided alone, mixed with ace-K or in diet soda and increased proportionately to the amount ingested and were comparable in adults and children when dosage was adjusted for body weight. Thus the twofold higher absolute plasma concentrations in pediatric volunteers after intake of 68 mg was likely a result of lower body weight and lower blood v…

## Sheet: ST 5
	Supplemental Table 5: Studies of contextual relevance
	Refid	Author	Title	Year	Relevance	Objective	Acesulfame K ADI (mg/kg/d)	Advantame ADI (mg/kg/d)	Alitame ADI (mg/kg/d)	Aspartame ADI (mg/kg/d)	Cyclamate ADI (mg/kg/d)	d-tagatose ADI (mg/kg/d)	Monk fruit ADI (mg/kg/d)	Neotame ADI (mg/kg/d)	Steviols ADI (mg/kg/d)	Saccharin ADI (mg/kg/d)	Sucralose ADI (mg/kg/d)	Brief summary of how ADI is discussed in the context of LCS
	7	Samaniego-Vaesken, M. L.,Ruiz, E.,Partearroyo, T.,Aranceta-Bartrina, J.,Gil, Á,González-Gross, M.,Ortega, R. M.,Serra-Majem, L.,Varela-Moreiras, G.	Added sugars and low-and no-calorie sweeteners in a representative sample of food products consumed by the Spanish ANIBES study population	2018	Contextual	Thus, the aim of the present work was to identify the presence and types of added sugars and LNCS consumed through food groups according to the consumption patterns observed in the ANIBES study	NR			NR	NR						NR	Authors briefly discuss the safety of LCSs approved for use in food, citing in vitro and in vivo animal studies, tests in humans and "in some cases" epidemiological studies.
	58	Ardalan, M. R.,Tabibi, H.,Attari, V. E.,Mahdavi, A. M.	Nephrotoxic effect of aspartame as an artificial sweetener: A brief review	2017	Contextual	The present article review summarizes the results of most relevant studies concerning the nephrotoxic effect of aspartame as the most popular artificial sweetener.				NR								Authors state that while consumption of LCS is considered safe in the ADI range, some experimental and epidemiological studies have shown adverse health effects including obesity, metabolic syndrome, alteration in gut microbiota, cancer, and adverse neurobehavioral effects. They concluded that long-term or high-dose consumption of aspartame may lead to a dose-dependent increase in free radical pr…
	59	Choudhary, A. K.,Pretorius, E.	Revisiting the safety of aspartame	2017	Contextual	This review examines the existing literature (published 2000–2016) describing the effects of aspartame on cells and organ systems when used within the safe dosage range.				NR								Reports studies that measured daily consumption of LCS, including mean intake values % of ADI. Presents studies that were used in determining ADIs.
	87	Sylvetsky, A. C.,Conway, E. M.,Malhotra, S.,Rother, K. I.	Development of Sweet Taste Perception: Implications for Artificial Sweetener Use	2017	Contextual	The purpose of this article is to review the biology of sweet taste perception and preference, and to summarize the current literature linking early life sweet taste exposure to health outcomes, with specific emphasis on NNS.												Authors discuss the lack of studies evaluating the consumption of non-nutritive sweeteners by pregnant women and the magnitude of exposure to the fetus in utero. However, there are no restrictions on consumption during pregnancy as long as it is consumed at levels below the ADI.
	108	Roberts, A.,Lynch, B.,Rogerson, R.,Renwick, A.,Kern, H.,Coffee, M.,Cuellar-Kingston, N.,Eapen, A.,Crincoli, C.,Pugh, G.,Bhusari, S.,Purkayastha, S.,Carakostas, M.	Chemical-specific adjustment factors (inter-species toxicokinetics) to establish the ADI for steviol glycosides	2016	Contextual	The objective of this research was therefore to define the potential interspecies differences in the plasma pharmacokinetics of steviol, the product of steviol glycoside hydrolysis.									NR			The author describes chemical specific adjustment factors that establish the ADI for steviol glycosides and recommends a higher ADI between 6 - 16 mg/kg.
	128	Rumelhard, M.,Hosako, H.,Eurlings, I. M. J.,Westerink, W. M. A.,Staska, L. M.,van de Wiel, J. A. G.,La Marta, J.	Safety evaluation of rebaudioside A produced by fermentation	2016	Contextual	To further support the use of rebaudioside A from Y. lipolytica (subsequently referred to as fermentative Reb A) as a food ingredient, the safety of this product was assessed by conducting in vitro genotoxicity studies and a 90-day subchronic oral toxicity study in rats.									NR			Author discusses how the ADI for steviol glycosides were derived and how this applies to Rebaudioside A.
	160	Garden, L.,Paterson, K.	Artificial sweeteners and glucose intolerance: A dietitians' perspective	2015	Contextual	Personal comment from a dietitian on recent concerns surrounding non-caloric artificial sweeteners				NR						NR	NR	Authors state that the conservative calculations used to set an ADI make overconsumption difficult to achieve
	243	Timpe Behnen, E. M.,Ferguson, M. C.,Carlson, A.	Do sugar substitutes have any impact on glycemic control in patients with diabetes?	2013	Contextual	To evaluate the impact of nonnutritive sugar substitutes on glycemic control in patients with diabetes.	15			NR			NR	NR	NR	NR	NR	In nine clinical trials that evaluated NNS in patients with diabetes, all were well below the ADI.
	260	Gardner, C.,Wylie-Rosett, J.,Gidding, S. S.,Steffen, L. M.,Johnson, R. K.,Reader, D.,Lichtenstein, A. H.	Nonnutritive sweeteners: Current use and health perspectives: A scientific statement from the American heart association and the American diabetes association	2012	Contextual	In our current food supply, NNS are widely used in thousands of beverages and other food products such as diet soft drinks, yogurts, desserts, and gum. Food manufacturers often use a blend of NNS or use a blend of sugar and NNS to improve the flavor acceptability of NNS. In developing this scientific statement, the writing group reviewed issues pertaining to NNS in the context of data on consumer…	15			40				2	4	5	15	The number of servings of a typical 12-oz soda or table packets that it would take a 150-lb person to consume the ADI
	276	Tandel, K. R.	Sugar substitutes: Health controversy over perceived benefits	2011	Contextual	This review aims to explore the health controversy over perceived benefits of sugar substitutes.	15		NR	NR	NR			NR		NR	NR	Discusses how ADIs are derived and potential health hazards associated with each sweetener.
	304	Renwick, A. G.	The safety assessment of low-calorie sweeteners	2010	Contextual	To describe the process in setting an ADI for low-calorie sweeteners												ADIs for low-calorie sweeteners are often ignored by the media, resulting in the general population doubting the safety of such.
	357	Carakostas, M. C.,Curry, L. L.,Boileau, A. C.,Brusick, D. J.	Overview: The history, technical function and safety of rebaudioside A, a naturally occurring steviol glycoside, for use in food and beverages	2008	Contextual	This paper summarizes the information used to conclude that high purity rebaudioside A (rebiana) produced to food grade specifications and according to Good Manufacturing Practices is safe for human consumption under its intended conditions of use as a general purpose sweetener.									NR			Author describes temporary ADI set for steviol glycosides by JECFA and discusses studies that further validate the approach by JECFA in setting the ADI.
	372	Huff, J.,LaDou, J.	Aspartame bioassay findings portend human cancer hazards	2007	Contextual	Opinion: The U.S. Food and Drug Administration (FDA) should reevaluate its position on aspartame as being safe under all conditions.				NR								Author states that results of carcinogenicity bioassay reinforce aspartame's multipotential carcinogenicity at a dose close to ADI for humans.
	374	Magnuson, B. A.,Burdock, G. A.,Doull, J.,Kroes, R. M.,Marsh, G. M.,Pariza, M. W.,Spencer, P. S.,Waddell, W. J.,Walker, R.,Williams, G. M.	Aspartame: A safety evaluation based on current use levels, regulations, and toxicological and epidemiological studies	2007	Contextual	The purpose of this investigation was to re- view the scientific literature on the absorption and metabolism, the current consumption levels worldwide, the toxicology, and recent epidemiological studies on aspartame.				NR								Author reports FDA and EFSA ADI values for aspartame and describes summary of studies that estimate aspartame consumption compared to ADI.
	396	Renwick, A. G.	The intake of intense sweeteners - An update review	2006	Contextual	The present paper considers more recent published intake data on intense sweeteners to determine whether the risk characterization of this group of approved food additives has altered.	JECFA: 15; SCF: 9		NR	NR	NR					NR	NR	Author reports that studies on the intakes of intense sweeteners in different countries indicate that the average and 95th percentile intakes of acesulfame-K, aspartame, cyclamate and saccharin by adults are below the ADI values.
	412	Gougeon, R.,Spidel, M.,Lee, K.,Field, C. J.	Canadian Diabetes Association National Nutrition Committee technical review: Non-nutritive intense sweeteners in diabetes management	2004	Contextual	This technical review summarizes the literature on the potential health benefits and risk associated with the consumption of non-nutritive intense sweeteners (excluding polyols) and the evidence for the safety of intense sweetener use among individuals with diabetes and their effects on glycemia, appetite, weight, blood lipids, blood pressure and renal function	NR		NR	NR	NR	NR			NR	NR	NR	Authors compare ADIs to the level at which efficacy is achieved (blood glucose, glycemic control, etc.) and intake in older children and adolescents.
	455	Butchko, H. H.,Stargel, W. W.,Comer, C. P.,Mayhew, D. A.,Benninger, C.,Blackburn, G. L.,de Sonneville, L. M.,Geha, R. S.,Hertelendy, Z.,Koestner, A.,Leon, A. S.,Liepa, G. U.,McMartin, K. E.,Mendenhall, C. L.,Munro, I. C.,Novotny, E. J.,Renwick, A. G.,Schiffman, S. S.,Schomer, D. L.,Shaywitz, B. A.,Spiers, P. A.,Tephly, T. R.,Thomas, J. A.,Trefz, F. K.	Aspartame: review of safety	2002	Contextual	To review the safety of aspartame, including evaluations of possible associations between health conditions in premarketing and postmarketing periods.				NR							NR	Author describes how ADIs values, how they are derived, and how they are regulated by authoritative bodies.
	460	Butchko, H. H.,Stargel, W. W.	Aspartame: Scientific evaluation in the postmarketing period	2001	Contextual	Review results of postmarketing period safety of aspartame.				NR								Authors defines ADI and describes ADI values for aspartame. Author provides overview of research done to evaluate aspartame intake levels relative to the ADI, which demonstrates that intakes were consistently well below the ADI.
	475	Ilbäck, N. G.,Busk, L.	Food additives. Use, intake and safety	2000	Contextual	A review of requirements for approval of a food additive in Sweden, and development of an ADI.	0 - 15			NR	NR					NR		Due to the low sweetness of cyclamate (compared to acesulfame-K, aspartame, or saccharin) it is much easier to exceed the ADI for this particular sweetener vs. others. Because of this many regulatory bodies have banned the addition of cyclamate to foods.
	488	Baird, I. M.,Shephard, N. W.,Merritt, R. J.,Hildick-Smith, G.	Repeated dose study of sucralose tolerance in human subjects	2000	Contextual	This paper reviews the results of two ascending dose human tolerance studies on sucralose, the ®rst lasting 17 days and the second 13 wk.											NR	Discusses ADI values for sucralose.
	546	Butchko, H. H.,Tschanz, C.,Kotsonis, F. N.	Postmarketing surveillance of food additives	1994	Contextual	The high-intensity sweetener, aspartame. is a food additive that has been the subject of extensive evaluation during the postmarketing period and is thus used as an example to discuss postmarketing surveillance.				NR								Author describes ADI history and states that postmarketing surveillance of consumptions levels for sweeteners with ADIs is general policy in Canada.
	548	Van Dusseldorp, M.	Consumption of artificial sweeteners by obese children: No danger for health	1994	Contextual	A review of the literature evaluating safety of sweeteners	9			NR	NR					NR		Author discusses how using combinations of sweeteners can be advantageous from the point of view of safety. Further, children may exceed ADIs for some LCS due to their low body weight but this is not an issue because the ADI is meant to be a lifetime average.
	556	Chappel, C. I.,Frankel, H. H.	Saccharin revisited	1994	Contextual	Letter to the editor in response to "Resurgence of Saccharin"										NR		The author writes that based on evidence of safety and an increase in the ADI of saccharin by JECFA and the British Ministry of Agriculture, Fisheries, and Food, it should be well accepted that Saccharin is not a health threat.
	587	Butchko, H. H.,Kotsonis, F. N.	Acceptable daily intake vs actual intake: The aspartame example	1991	Contextual	This article discusses the acceptable daily intake (ADI) and the postmarketing surveillance of consumption levels for a food additive, using the widely used food additive aspartame (APM, L-aspartyl-L-phenylalanine methyl ester) as an example.				NR								Author describes history and use of the ADI for aspartame.
	599	Renwick, A. G.	Acceptable daily intake and the regulation of intense sweeteners	1990	Contextual	This review considers briefly the critical toxicity of each sweetener that is the basis for establishing the no adverse effect level in animal studies.	9			NR	NR					NR		Author describes how ADI values are calculated from NOAELs.
	626	Janssen, P. J. C. M.,Van der Heijden, C. A.	Aspartame: Review of recent experimental and observational data	1988	Contextual	In this report the neurotoxicity of aspartame and its constituent amino acids aspartic acid and phenylalanine is reviewed. The adverse reactions ascribed to the consumption of aspartame-containing products, as reported in the U.S.A., are discussed and placed in perspective with the results of recent behavioral studies in humans and animals. The issue of common intake levels associated with propos…				NR								ADI is compared to intake by humans, as well as the level at which an effect is observed in humans and animals.
	688	Renwick, A. G.,Nordmann, H.	First European conference on aspartame: Putting safety and benefits into perspective. Synopsis of presentations and conclusions	2007	Contextual	This publication reports the presentations and conclusions of the First European conference on aspartame				NR								A large database of human studies on the effects of aspartame exist and could support an ADI of 75 mg/kg bw/d.
	986	Renwick, A. G.	Intake of intense sweeteners	1999	Contextual	Review of ADI calculation methodology and various intake studies from around the world	NR		NR	NR	NR					NR	NR	Author describes how an ADI might be calculated and that it is an average of chronic or lifetime use. Discussion that variation in day to day use is not important.
	997	Romo-Romo, A.,Aguilar-Salinas, C. A.,Gomez-Diaz, R. A.,Brito-Cordova, G. X.,Gomez-Velasco, D. V.,Lopez-Rocha, M. J.,Almeda-Valdes, P.	Non-Nutritive Sweeteners: Evidence on their Association with Metabolic Diseases and Potential Effects on Glucose Metabolism and Appetite	2017	Contextual	The aim of this article is to present an overview of non-nutritive sweeteners and to examine the scientific evidence of their effects on glucose metabolism and appetite-regulating hormones.	15	FDA: 32.8; JECFA: 5		NR			NR	NR	NR	NR	NR	Table 1 defines ADI and provides characteristics of 8 non-nutritive sweeteners, including ADI values.
	1016	Setti, A. S.,Braga, Dpaf,Halpern, G.,Figueira, R. C. S.,Iaconelli, A., Jr.,Borges, E., Jr.	Is there an association between artificial sweetener consumption and assisted reproduction outcomes?	2018	Contextual	In this cross- sectional study, we investigated the association between daily consumption of sweetened soft drinks or coffee and the outcome of intracytoplasmic sperm injection (ICSI) treatment.				NR								Author describes definition and purpose of ADIs for artificial sweeteners.
	1065	Thomas-Dobersen, D.	Calculation of aspartame intake in children	1989	Contextual	To review Aspartame's history, use, and safety for intake by children.				NR								Authors review intake data collected by FDA and Searle, discussing that small children are most likely to get the largest dose of aspartame per kilogram of body weight.
	1071	Tran, C.,Jornayvaz, F. R.	[Artificial sweeteners and diabetes: friends or foes?]	2015	Contextual	The purpose of this article is to take stock of this literature and the role of EA in carbohydrate homeostasis and the risk of developing diabetes.	9			NR	NR				NR	NR	NR	Authors discuss a study in which the dose of saccharin was set at the ADI, producing a marked increase in volunteers glycemic level on the 5th day.
	1147	Schernhammer, E. S.,Bertrand, K. A.,Birmann, B. M.,Sampson, L.,Willett, W. C.,Feskanich, D.	Consumption of artificial sweetener- and sugar-containing soda and risk of lymphoma and leukemia in men and women	2012	Contextual	Therefore, we conducted a prospective analysis of diet soda and aspartame consumption in relation to the cancers with elevated risks in the Italian mega-experiment (10) (e.g., lymphoma and leukemia) by using data from the Nurses’ Health Study (NHS) and Health Professionals Follow-Up Study (HPFS) cohorts that included updated assessments of diet and beverage consumption every 4 y. Transitional ren…				NR								Authors discuss that the ADI for aspartame could translate into amounts of methanol and formaldehyde that are potentially higher than currently considered ADIs. They provide the example that if ~600 mg of aspartame in 1 L diet soda results in 60 mg methanol and 60 mg formaldehyde, these amounts could possibly exceed their respective ADIs.
	1157	Foreyt, J.,Kleinman, R.,Brown, R. J.,Lindstrom, R.	The Use of Low-Calorie Sweeteners by Children: Implications for Weight Management	2012	Contextual	Review studies that have examined the acute effects of LCS on food intake.	NR			NR				NR	NR	NR	NR	Author notes that 2.7 g of aspartame is equivalent to that found in fifteen 12-oz (355 mL) diet sodas and approaches the acceptable daily intake for a 70-kg adult.
	1175	Bloomgarden, Z. T.	Nonnutritive sweeteners, fructose, and other aspects of diet	2011	Contextual	Symposia addressed aspects of the food industry's approach to satisfying the desire for sweets.	15			NR				NR	NR	NR	NR	Author describes purpose of ADI and provides ADI values for acesulfame potassium, aspartame, neotame, saccharin, stevia, and sucralose.
	1220	Magnuson, B. A.,Roberts, A.,Nestmann, E. R.	Critical review of the current literature on the safety of sucralose	2017	Contextual	This review provides an updated summary of the literature addressing the safety of use of sucralose.											NR	Author defines ADI and describes how ADIs are derived, as well as the history of the ADI for sucralose. Author states estimated intakes from recent studies indicate intakes of sucralose are well below the ADI.
	1226	Berry, C.,Brusick, D.,Cohen, S. M.,Hardisty, J. F.,Grotz, V. L.,Williams, G. M.	Sucralose Non-Carcinogenicity: A Review of the Scientific and Regulatory Rationale	2016	Contextual	A review of sucralose studies found through a comprehensive search of electronic databases, using appropriate key terms, was conducted and results of that review are reported here.											NR	Author describes how ADIs are set using a NOAEL with a safety factor and that ADIs are typically conservative.
	1230	Spencer, M.,Gupta, A.,Van Dam, L.,Shannon, C.,Menees, S.,Chey, W. D.	Artificial sweeteners: A systematic review and primer for gastroenterologists	2016	Contextual	The purpose of this review is to evaluate the available literature on the effects of AS on the GI tract in order to determine whether they could be playing a role in GI symptoms, especially those experienced by IBS patients.				NR						NR	NR	Author states ADI values for sucralose, aspartame, and saccharin.
	1276	Skokan, I.,Endler, P. C.,Wulkersdorfer, B.,Magometschnigg, D.,Spranger, H.	Influence of artificial sweetener on human blood glucose concentration	2007	Contextual	The aim of this pilot study was to determine the reliability of this hypothesis by comparing the influence of regular table sugar and artificial sweeteners on the blood glucose concentration in humans.					NR					NR		Author explains that ADIs are authorized by the SCF in Europe and are used by patients with diabetes and the "adipose population".
	1279	Lean, M. E. J.,Hankey, C. R.	Aspartame and its effects on health	2004	Contextual	The author of this editorial describes why aspartame has been "demonized unfairly" in sections of the press and several websites.				NR								Author states SCF ADI value for aspartame and describes how manufacturers are encouraged to use cocktails of sweeteners so it becomes difficult for anyone to reach the ADI of any sweetener individually.
	1280	Puthrasingam, S.,Heybroek, W. M.,Johnston, A.,Maskrey, V.,Swift, C. G.,Turner, P.,Abrams, S. M. L.,Jackson, S. H. D.	Aspartame pharmacokinetics - The effect of ageing	1996	Contextual	To report the age-associated variation in the pharmacokinetics of the metabolites of aspartame.				NR								Author describes how ADIs are determined using a NOAEL and states value of aspartame ADI in the UK as set by JECFA.
	1303	Qin, X.	What made Canada become a country with the highest incidence of inflammatory bowel disease: could sucralose be the culprit?	2011	Contextual	Hypothesis on whether sucralose is the culprit of high incidence of inflammatory bowel disease in Canada.										NR	NR	Author states ADI values for sucralose and saccharin.
	1314	Mosdøl, A.,Vist, G. E.,Svendsen, C.,Dirven, H.,Laugsand Lillegaard, I. T.,Mathisen, G. H.,Husøy, T.	Hypotheses and evidence related to intense sweeteners and effects on appetite and body weight changes: A scoping review of reviews	2018	Contextual	We conducted a scoping review of reviews, to obtain an overview of hypotheses, research approaches and features of the evidence on intense sweeteners’ potential relationships to appetite and weight changes.	NR			NR	NR				NR	NR	NR	Author describes how ADIs are set by authoritative bodies and considered safe based on comprehensive toxicological tests.
	1325	Durán Agüero, S.,Angarita Dávila, L.,Escobar Contreras, M. C.,Rojas Gómez, D.,De Assis Costa, J.	Noncaloric Sweeteners in Children: A Controversial Theme	2018	Contextual	The aim of this study is to show the state of the art about the intake of noncaloric sweeteners in children, as well as their benefits and consumption risk.	NR			NR	NR					NR	NR	Author reports recent intake assessments have shown intake of LCS usually does not exceed the ADI
	1356	Pepino, M. Y.	Metabolic effects of non-nutritive sweeteners	2015	Contextual	The main purpose of this article is to review recent scientific evidence supporting potential mechanisms that explain how “metabolically inactive” NNS, which have few, if any, calories, might promote metabolic dysregulation.										NR		Author discusses a study where young healthy volunteers were exposed to one week of the FDA's maximum ADI for saccharin and measured their response to an oral glucose test.
	1368	Abbott, A.	Sugar substitutes linked to obesity	2014	Contextual	News article describing studies that link LCS to obesity.												Author describes a study where young healthy volunteers consumed the maximum ADI of a sweetener for a week and how their glucose tolerance was impacted as a result.
	1371	Pope, E.,Koren, G.,Bozzo, P.	Sugar substitutes during pregnancy	2014	Contextual	To determine if sweeteners can be used in pregnancy and which sweeteners are the safest for consumption.	15			NR				NR	NR	NR	NR	Recommendation is for pregnant women to follow ADIs of LCS established by authoritative bodies. A table provides a summary of common sweeteners found in consumed products.
	1375	McCullough, M. L.,Teras, L. R.,Shah, R.,Diver, W. R.,Gaudet, M. M.,Gapstur, S. M.	Artificially and sugar-sweetened carbonated beverage consumption is not associated with risk of lymphoid neoplasms in older men and women	2014	Contextual	To clarify these associations, we examined the relation between artificially and sugar-sweetened carbonated beverages, aspartame intake, and risk of NHL and its major subtypes in the Cancer Prevention Study (CPS)-II Nutrition Cohort, a large prospective study of U.S. men and women aged 47–95 (median age: 69 y).				NR								Authors discuss controversy caused by the Soffritti et al. (2006, 2007) studies, along with EFSA's determination that the current ADI is sufficient.
	1386	Dworatzek, P. D.,Arcudi, K.,Gougeon, R.,Husein, N.,Sievenpiper, J. L.,Williams, S. L.	Nutrition Therapy	2013	Contextual	As evidence is limited for the rigid adherence to any single dietary prescription (23,24), nutrition therapy and meal planning should be individualized to accommodate the individual’s age, type and duration of diabetes, concurrent medical therapies, treatment goals, values, preferences, needs, culture, lifestyle, economic status (25), activity level, readiness to change and abilities.									NR			Author describes how Health Canada sets ADI values.
	1448	Logue, C.,Dowey, L. C.,Strain, J. J.,Verhagen, H.,Gallagher, A. M.	The potential application of a biomarker approach for the investigation of low-calorie sweetener exposure	2016	Contextual	This review aims to provide an over- view of current understanding of LCS intake and explore the possibility of implementing a bio- marker approach to enhance such understanding.	9			NR	NR				NR	NR		Authors explain that studies over the last 20 years have largely reported LCS intakes fall within the ADI, with the exception of cyclamate.
	1496	Lohner, S.,Toews, I.,Meerpohl, J. J.	Health outcomes of non-nutritive sweeteners: Analysis of the research landscape	2017	Contextual	The aim of this scoping review was to map the available evidence about the health outcomes possibly associated with regular NNS consumption by examining the extent, range, and nature of research activity in this area.	15 (FDA); 9 (SCF/EFSA)	32.8 (FDA); 5 (SCF/EFSA)		NR	NR		NR	NR	NR	NR	NR	Lohner et al., 2017 outlines the ADI levels and defined by the FDA and SCF/EFSA. No comparison to intake is made.
	1513	Fowler, S. P. G.	Low-calorie sweetener use and energy balance: Results from experimental studies in animals, and large-scale prospective studies in humans	2016	Contextual	To describe results from LCS experimental studies in animals, and large-scale prospective studies in humans.	NR			NR						NR	NR	Author discusses varying doses on LCS in studies, where some LCS are administered as high as the ADI.
	1565	Sylvetsky, A.,Rother, K. I.,Brown, R.	Artificial sweetener use among children: Epidemiology, recommendations, metabolic outcomes, and future directions	2011	Contextual	The purpose of this review is to summarize the existing literature pertaining to the epidemiology and current recommendations for artificial sweetener use in children, and to present the results of studies investigating metabolic responses to artificial sweeteners among children.	15			NR				NR	NR	NR	NR	Author describes regulatory status of artificial sweeteners, including how the FDA determines the ADIs from EDIs.
	1571	Brown, R. J.,De Banate, M. A.,Rother, K. I.	Artificial sweeteners: A systematic review of metabolic effects in youth	2010	Contextual	This systematic review examines the current literature on artificial sweetener consumption in children and its health effects.	15			NR				NR		NR	NR	FDA-approved artificial sweeteners are listed with tradenames, sweetness compared to sucrose, and ADI value.
	1590		Position of the american dietetic association: Use of nutritive and nonnutritive sweeteners	2004	Contextual	Report to state the position of the American Dietetic Association on the use of Nutritive and Nonnutritive Sweeteners.	FDA/JECFA: 15; SCF: 9		NR	NR	NR	NR		NR	NR	NR	NR	Author describes GRAS notification for D-tagatose and reports comparison between ADI and EDI in table 1. Author states five nonnutritive sweeteners have FDA approval (acesulfame-K, aspartame, neotame, saccharin, sucralose) and estimated intakes are below the ADI.
	1620	Messina, F.,Saba, A.,Vollono, C.,Leclercq, C.,Piccinelli, R.	Beliefs and attitudes towards the consumption of sugar-free products in a sample of Italian adolescents	2004	Contextual	The aim of this research was two-fold: (1) to describe profiles of a sample of Italian adolescents according to their attitudes towards healthy eating; (2) to explore which were the most important predictors of consuming foods in sugar- free version (soft drinks, table-top sweeteners, candies, chewing gums, yoghurts and jam) by using, in part, the theoretical frameworks of the ‘Theory of Planned …	NR			NR	NR					NR		Author defines ADI, describes purpose and how ADIs are derived.
	1630	Ruanpeng, D.,Thongprayoon, C.,Cheungpasitporn, W.,Harindhanavudhi, T.	Sugar and artificially sweetened beverages linked to obesity: a systematic review and meta-analysis	2017	Contextual	The objective of this meta-analysis aimed to assess the association between consumption of sugar and artificially sweetened soda and obesity.										NR		Authors describe a study where after 1 week of exposure to maximum ADI of saccharin, four out of seven healthy volunteers developed poor glycemic responses and altered gut microbiome composition while there was no response in the remaining individuals.
	1639	Chattopadhyay, S.,Raychaudhuri, U.,Chakraborty, R.	Artificial sweeteners - a review	2014	Contextual	Review of artificial sweeteners.	NR		NR		NR			NR		NR	NR	Author describes how ADIs are calculated and provides values for Neotame and Sucralose. Author explains that rare sugars have no ADI value because of the way they are produced.
	1650	Martyn, D.,Darch, M.,Roberts, A.,Lee, H. Y.,Tian, T. Y.,Kaburagi, N.,Belmar, P.	Low-/no-calorie sweeteners: A review of global intakes	2018	Contextual	The aim of this paper was, therefore, to conduct a comprehensive review of the globally published exposure estimates for seven low- and no-calorie sweeteners (aspartame, acesulfame-K, saccharin, sucralose, cyclamate, thaumatin and steviol glycosides) since 2008; outlining the trends in intake on a regional basis and the methods utilized therein.	NR			NR	NR				NR	NR	NR	Authors reported intake estimated in previous assessments as a percentage of the ADI
	1658	Sylvetsky, A. C.,Walter, P. J.,Garraffo, H. M.,Robien, K.,Rother, K. I.	Widespread sucralose exposure in a randomized clinical trial in healthy young adults	2017	Contextual	We therefore aimed to investigate whether individuals who do not report consumption of LCSs are correctly characterized as “unexposed” and to evaluate whether providing study participants with strict instructions to avoid dietary LCS sources is effective in ensuring their nonexposure. Herein, we specifically focus on sucralose, because it is widely used in both food and beverage applications and …											NR	In defining inclusion criteria for a clinical trial, minimum body weights were set at 50 kg to ensure consumption of sucralose and acesulfame-K were below the ADI.
	1660	Masic, U.,Harrold, J. A.,Christiansen, P.,Cuthbertson, D. J.,Hardman, C. A.,Robinson, E.,Halford, J. C. G.	EffectS of non-nutritive sWeetened beverages on appetITe during aCtive weigHt loss (SWITCH): Protocol for a randomized, controlled trial assessing the effects of non-nutritive sweetened beverages compared to water during a 12-week weight loss period and a follow up weight maintenance period	2017	Contextual	The present research will examine (i) the effect of NNS beverages on weight loss and long-term weight maintenance and (ii) the behavioral and biological mechanisms through which these effects arise as com- pared to water.				NR								Refers to value of tolerable daily intake (TDI) of aspartame and the number of beverage cans needed to be consumed each day to reach the TDI.
	1667	Reid, A. E.,Chauhan, B. F.,Rabbani, R.,Lys, J.,Copstein, L.,Mann, A.,Abou-Setta, A. M.,Fiander, M.,MacKay, D. S.,McGavock, J.,Wicklow, B.,Zarychanski, R.,Azad, M. B.	Early exposure to nonnutritive sweeteners and long-term metabolic health: A systematic review	2016	Contextual	The purpose of the current systematic review is to identify, critically appraise, and synthesize evidence from studies documenting the long-term metabolic effects of NNS exposure occurring during gestation, infancy, and childhood.												While the American Dietetic Association maintains that NNSs are safe in pregnant women and children within their respective ADIs, the Institute of Medicine does not support consumption by children due to documented long-term health effects resulting from exposure initiated in childhood.
	1668	Rother, K. I.,Sylvetsky, A. C.,Schiffman, S. S.	Non-nutritive sweeteners in breast milk: perspective on potential implications of recent findings	2015	Contextual	The findings that NNS are present in breast milk raises several issues regarding infant exposure to these nonnutritive compounds and highlights the need for future research studying the potential short- and long-term effects of exposure to NNS early in life.	NR									NR	NR	Author discusses toddlers' exposure to breastmilk and how it relates to ADI.
	1683	Martyn, D. M.,McNulty, B. A.,Nugent, A. P.,Gibney, M. J.	Food additives and preschool children	2013	Contextual	The paper will review the use of additives and exposure assessment methods and examine factors that affect dietary exposure by young children.				NR						NR		Author defines ADI and describes how ADIs are derived. Author reports one study where saccharin intake exceeds ADI in preschool children.
	1686	Wiebe, N.,Padwal, R.,Field, C.,Marks, S.,Jacobs, R.,Tonelli, M.	A systematic review on the effect of sweeteners on glycemic response and clinically relevant outcomes	2011	Contextual	This review systematically summarizes the available randomized trial evidence to determine the comparative effectiveness of sweetener additives (non-caloric, sugar alcohols, and saccharides; Table 1) in food.	NR			NR	NR					NR	NR	Author explains that none of the non-caloric sweetener groups were above ADI values.
	1726	Franz, M. J.,Powers, M. A.,Leontos, C.,Holzmeister, L. A.,Kulkarni, K.,Monk, A.,Wedel, N.,Gradwell, E.	The evidence for medical nutrition therapy for type 1 and type 2 diabetes in adults	2010	Contextual	This article reviews the evidence and nutrition practice recommendations from the American Dietetic Association’s nutrition practice guidelines for type 1 and type 2 diabetes in adults.	NR			NR				NR		NR	NR	Author reviews a few human studies which compared intakes of NNS to ADI.
	1732	Maher, T. J.,Wurtman, R. J.	Possible neurologic effects of aspartame, a widely used food additive	1987	Contextual	This report describes some of the available evidence, almost all of which has been accumulated in the past 2 years, that doses of aspartame which are within the range actually consumed by some people can affect the chemical composition of the brain, and may thereby contribute to particular CNS side effects, including headaches (7), inappropriate behavior responses (8,9), and seizures (10,11).				50								Authors state that if aspartame consumers are unaware of underlying diseases, they may manifest adverse brain reactions if they ever exceed the sweetener's ADI. Authors also report findings that consumption of the ADI aspartame dose has been able to elevate plasma phenylalanine levels about threefold, but this may fall to 25 mg/kg if it is consumed with a dietary carbohydrate or to 12.5 mg/kg if …
	1755	Bearth A., Cousin, M., & Siegrist, M.	“The Dose Makes the Poison”: Informing Consumers About the Scientific Risk Assessment of Food Additives	2016	Contextual	The primary goal of this study was to inform consumers and enable them to construct their own risk-benefit assessment and make informed decisions about food additives.				NR					NR			Author describes a study that determined aspartame at current ADI levels is safe for human health.

## Sheet: ST 6
	Supplemental Table 6: Studies excluded from mapping during full-text review
	Refid	Bibliography	Reference notes
	5	Lertrit, A.,Srimachai, S.,Saetung, S.,Chanprasertyothin, S.,Chailurkit, L. O.,Areevut, C.,Katekao, P.,Ongphiphadhanakul, B.,Sriphrapradang, C.. 2018. Effects of sucralose on insulin and glucagon-like peptide-1 secretion in healthy subjects: A randomized, double-blind, placebo-controlled trial. Nutrition 55-56(#issue#):125-130.
	12	Hess, E. L.,Myers, E. A.,Swithers, S. E.,Hedrick, V. E.. 2018. Associations Between Nonnutritive Sweetener Intake and Metabolic Syndrome in Adults. Journal of the American College of Nutrition 37(6):487-493.	Daily caloric intake is recorded, but there is no mention of ADI.
	16	Karalexi, M. A.,Mitrogiorgou, M.,Georgantzi, G. G.,Papaevangelou, V.,Fessatou, S.. 2018. Non-Nutritive Sweeteners and Metabolic Health Outcomes in Children: A Systematic Review and Meta-Analysis. Journal of Pediatrics 197(#issue#):128-133.e2.
	22	Lora, A. M.,Martínez, B. L.,Ordoñez, A. V.,Klünder, M. K.. 2018. Effects of cola drinks with nutritive and nonnutritive sweeteners on glucose and gastrointestinal, pancreatic and adipose derived hormones. Crossover trial. Endocrine Reviews 39(2):#pages#.	Conference abstract with no discussion of ADI
	24	Higgins, K. A.,Considine, R. V.,Mattes, R. D.. 2018. Aspartame consumption for 12 weeks does not affect glycemia, appetite, or body weight of healthy, lean adults in a randomized controlled trial. Journal of Nutrition 148(4):650-657.
	27	Rother, K. I.,Sylvetsky, A. C.,Walter, P. J.,Garraffo, H. M.,Fields, D. A.. 2018. Pharmacokinetics of Sucralose and Acesulfame-Potassium in Breast Milk Following Ingestion of Diet Soda. Journal of Pediatric Gastroenterology and Nutrition 66(3):466-470.
	30	Odegaardl, A. O.,Steffen, L. M.,Jacobs, D. R.,Tucked, K. L.,Mukama, K. K. J.,Pereira, M. A.. 2018. Diet beverage intake is positively associated with incident coronary heart disease in people with type 2 diabetes. Circulation 137(#issue#):#pages#.	Conference abstract - does not discuss ADI
	43	Pearlman, M.,Obert, J.,Casey, L.. 2017. The Association Between Artificial Sweeteners and Obesity. Current Gastroenterology Reports 19(12):#pages#.
	57	Tey, S. L.,Salleh, N. B.,Henry, C. J.,Forde, C. G.. 2017. Effects of non-nutritive (artificial vs natural) sweeteners on 24-h glucose profiles. European Journal of Clinical Nutrition 71(9):1129-1132.
	72	Jin, Y.,Sylvetsky, A. C.,Kandula, N.,Kanaya, A. M.,Talegawkar, S. A.. 2017. Prevalence of low-calorie sweetener intake in South Asian adults. FASEB Journal 31(1):#pages#.
	76	Tey, S. L.,Salleh, N. B.,Henry, J.,Forde, C. G.. 2017. Effects of aspartame-, monk fruit-, stevia- and sucrose-sweetened beverages on postprandial glucose, insulin and energy intake. International Journal of Obesity 41(3):450-457.
	81	Wulaningsih, W.,Van Hemelrijck, M.,Tsilidis, K. K.,Tzoulaki, I.,Patel, C.,Rohrmann, S.. 2017. Investigating nutrition and lifestyle factors as determinants of abdominal obesity: An environment-wide study. International Journal of Obesity 41(2):340-347.
	83	Aidrete-Velasco, J.,Lopez-García, R.,Zúñiga-Guajardo, S.,Riobó-Serván, P.,Serra-Majem, L.,Suverza-Fernández, A.,Esquivel-Flores, M. G.,Molina-Segui, F.,Pedroza-Islas, R.,Rascón-Hernández, M.,Díaz-Madero, S.,Tommasi-Pedraza, J.,Laviada-Molina, H.. 2017. Analysis of the available evidence for the intake of non-caloric sweeteners. Expert document. Medicina Interna de Mexico 33(1):61-83.	Foreign language, revisit later if necessary
	97	Kwon, H.,Lee, Y.. 2016. Exposure assessment of sodium saccharin, aspartame, acesulfame-K and sucralose in the Korean population. Toxicology Letters 259(#issue#):S227.	Conference abstract
	122	Zwiauer, K.. 2016. Stevia and steviol glycosides in the diet of children and adolescents: Opinion of the Commission for Nutrition of the Austrian Society for Paediatric and Adolescent Medicine (ÖGKJ). Monatsschrift fur Kinderheilkunde 164(5):401-406.	Foreign language, revisit later if necessary; Austria
	125	Garcia-Palop, B.,Movilla Polanco, E.,Cañete Ramirez, C.,Cabañas Poy, M. J.. 2016. Harmful excipients in medicines for neonates in Spain. International Journal of Clinical Pharmacy 38(2):238-242.
	133	Lucas, M.,Tsai, A. C.,O'Reilly, E. J.,Willett, W. C.,Okereke, O. I.,Ascherio, A.. 2016. Artificial sweeteners and risk of depression: A 16-year prospective follow-up of the nurses' health study. Revista Espanola de Nutricion Humana y Dietetica 20(#issue#):376.	Conference abstract with no discussion of ADI
	137	Lay, W. A.,Vickery, C. R.,Ward-Ritacco, C. L.,Johnson, K. B.,Berg, A. C.,Evans, E. M.,Johnson, M. A.. 2016. Comparison of Intake of Animal and Plant Foods and Related Nutrients in Postmenopausal Breast Cancer Survivors and Controls. Journal of nutrition in gerontology and geriatrics 35(1):15-31.
	138	Onakpoya, I. J.,Heneghan, C. J.. 2015. Effect of the natural sweetener, steviol glycoside, on cardiovascular risk factors: A systematic review and meta-analysis of randomised clinical trials. European Journal of Preventive Cardiology 22(12):1575-1587.
	144	Strážnická, J.,Pokladníková, J.,Jahodář, L.. 2015. Safety assessment of food additives in top-selling dietary supplements in the Czech Republic. Drug Safety 38(10):1031.	Conference abstract that does not compare LCS to ADI
	149	Sylvetsky, A. C.,Gardner, A. L.,Bauman, V.,Blau, J. E.,Garraffo, H. M.,Walter, P. J.,Rother, K. I.. 2015. Nonnutritive Sweeteners in Breast Milk. Journal of Toxicology and Environmental Health - Part A: Current Issues 78(16):1029-1032.
	190	Mekhancha-Dahel, C. C.,Nouioua, S.,Adjali-Hassani, W.,Mekhancha, D. E.. 2014. Which drinks consume the Algerian students?. Clinical Nutrition 33(#issue#):S206.	Conference abstract that does not discuss ADI
	207	Bleich, S. N.,Wolfson, J. A.,Vine, S.,Wang, Y. C.. 2014. Diet-beverage consumption and caloric intake among US adults, overall and by body weight. #journal# 104((Bleich S.N.) Sara N. Bleich and Julia A. Wolfson are with the Department of Health Policy and Management, Johns Hopkins Bloomberg School of Public Health, Baltimore, MD. Seanna Vine and Y. Claire Wang are with the Department of Health Po…
	208	Cheungpasitporn, W.,Thongprayoon, C.,O'Corragain, O. A.,Edmonds, P. J.,Kittanamongkolchai, W.,Erickson, S. B.. 2014. Associations of sugar-sweetened and artificially sweetened soda with chronic kidney disease: A systematic review and meta-analysis. Nephrology 19(12):791-797.
	232	Pereira, M. A.. 2013. Diet beverages and the risk of obesity, diabetes, and cardiovascular disease: A review of the evidence. Nutrition Reviews 71(7):433-440.	Reviewed via DeepDyve.com - no discussion of ADI
	242	Marisela Vazquez Duran, M.,Castillo Martinez, L.,Orea Tejada, A.,Tellez Olvera, D. A.,Delgado Perez, L. G.,Marquez Zepeda, B.,Pineda Juarez, J. A.,Lopez Rodriguez, Y.. 2013. Effect of decreasing the consumption of sweetened caloric and non-caloric beverages on weight, body composition and blood pressure in young adults. European Journal of Preventive Cardiology 20(1):S120.	Conference abstract - doesn't discuss ADI
	303	Drewnowski, A.. 2010. Low-calorie sweeteners in the management of obesity and diabetes. Diabetes, Obesity and Metabolism 12(#issue#):33-34.	Noted by AP as possible inclusion - no ADI mentioned
	355	Andreatta, M. M.,Muñoz, S. E.,Lantieri, M. J.,Eynard, A. R.,Navarro, A.. 2008. Artificial sweetener consumption and urinary tract tumors in Cordoba, Argentina. Preventive Medicine 47(1):136-139.	Noted by AP as possible inclusion - no ADI mentioned
	391	de la Hunty, A.,Gibson, S.,Ashwell, M.. 2006. A review of the effectiveness of aspartame in helping with weight control. Nutrition Bulletin 31(2):115-128.
	394	Klein, D. A.,Boudreau, G. S.,Devlin, M. J.,Walsh, B. T.. 2006. Artificial sweetener use among individuals with eating disorders. International Journal of Eating Disorders 39(4):341-345.
	413	Schmandke, H.. 2004. Sweet-tasting steviol glycoside derivatives with antihyperglycaemic and antihypertensive effects. Ernahrungs Umschau 51(11):455-458+438.	Foreign language, revisit later if necessary Reviewed here: https://www.ernaehrungs-umschau.de/print-artikel/15-11-2004-sweet-tasting-steviol-glycoside-derivatives-with-antihyperglycaemic-and-antihypertensive-effects/
	428	Gregersen, S.,Jeppesen, P. B.,Holst, J. J.,Hermansen, K.. 2004. Antihyperglycemic effects of stevioside in type 2 diabetic subjects. Metabolism: Clinical and Experimental 53(1):73-76.
	430	Grotz, V. L.,Henry, R. R.,McGill, J. B.,Prince, M. J.,Shamoon, H.,Trout, J. R.,Pi-Sunyer, F. X.. 2003. Lack of effect of sucralose on glucose homeostasis in subjects with type 2 diabetes. Journal of the American Dietetic Association 103(12):1607-1612+1711.	Noted by AP as possible inclusion - no ADI mentioned
	432	Janković, S. M.. 2003. Controversies with aspartame. Medicinski pregled 56 Suppl 1(#issue#):27-29.	Foreign language, revisit later if necessary
	451	Sharafetdinov, K. K.,Meshcheriakova, V. A.,Plotnikova, O. A.,Gapparov, M. G.. 2002. Comparative study of postprandial glycaemia in type 2 diabetic patients after consumption of mono- and disaccharides and sweeteners. Voprosy pitaniia 71(2):22-26.	Foreign language, revisit later if necessary; Russia
	459	Torresani, M.,Cardone, C.,Palermo, C.,Rodríguez, V.,Viegener, C.,Garavano, C.,Di Sanzo, M.,Llaría, C.. 2001. Handling and consumption of dietetic products and non nutritional sweeteners. Revista Espanola de Nutricion Comunitaria 7(3-4):61-68.	Foreign language, revisit later if necessary; Spain
	497	Buemann, B.,Toubro, S.,Raben, A.,Astrup, A.. 1999. Human tolerance to a single, high dose of D-tagatose. Regulatory Toxicology and Pharmacology 29(2 II):S66-S70.
	511	Lawrie, C. A.. 1998. Different dietary patterns in relation to age and the consequences for intake of food chemicals. Food Additives and Contaminants 15(SUPPL.):75-81.	No full-text, could not assess
	530	Stegink, L. D.,Lindgren, S. D.,Brummel, M. C.,Stumbo, P. J.,Wolraich, M. L.. 1995. Erythrocyte L-aspartyl-L-phenylalanine hydrolase activity and plasma phenylalanine and aspartate concentrations in children consuming diets high in aspartame. American Journal of Clinical Nutrition 62(6):1206-1211.	Noted by AP as possible inclusion - no ADI mentioned
	539	Rogers, P. J.,Burley, V. J.,Alikhanizadeh, L. A.,Blundell, J. E.. 1995. Postingestive inhibition of food intake by aspartame: Importance of interval between aspartame administration and subsequent eating. Physiology and Behavior 57(3):489-493.	No mention of ADI
	566	Renwick, A. G.. 1994. Intense sweeteners, food intake, and the weight of a body of evidence. Physiology and Behavior 55(1):139-143.
	574	Karstaedt, P. J.,Pincus, J. H.	Excluded during audit of results; no comparison to ADI
	586	Bär, A.,Biermann, C.. 1992. Intake of intense sweeteners in Germany. Zeitschrift für Ernährungswissenschaft 31(1):25-39.	Foreign language, revisit later if necessary; Germany
	603	Tordoff, M. G.,Alleva, A. M.. 1990. Effect of drinking soda sweetened with aspartame or high-fructose corn syrup on food intake and body weight. American Journal of Clinical Nutrition 51(6):963-969.	No mention of ADI from authoritative body.
	604	Saravis, S.,Schachar, R.,Zlotkin, S.,Leiter, L. A.,Anderson, G. H.. 1990. Aspartame: Effects on learning, behavior, and mood. Pediatrics 86(1):75-83.	No mention of ADI from authoritative body.
	618	Virtanen, S. M.,Rasanen, L.,Paganus, A.,Varo, P.,Akerblom, H. K.. 1988. Intake of sugars and artificial sweeteners by adolescent diabetics. Nutrition Reports International 38(6):1211-1218.	No full-text, could not assess
	620	Roberts, H. J.. 1988. Reactions attributed to aspartame-containing products: 551 cases. Journal of Applied Nutrition 40(2):85-94.	Consumption not compared to ADI from authoritative body
	638	Bradstock, M. K.,Serdula, M. K.,Marks, J. S.. 1986. Evaluation of reactions to food additives: The aspartame experience. American Journal of Clinical Nutrition 43(3):464-469.	Noted by AP as possible inclusion - no ADI mentioned
	658	Morgan, K. J.,Stults, V. J.,Zabik, M. E.. 1982. Amount and dietary sources of caffeine and saccharin intake by individuals aged 5 to 18 years. Regulatory Toxicology and Pharmacology 2(4):296-307.	No comparison to ADI
	664	Kessler, I. I.,Clark, J. P.. 1978. Saccharin, cyclamate, and human bladder cancer. No evidence of an association. Journal of the American Medical Association 240(4):349-355.	No mention of ADI
	666	Parham, E. S.. 1978. Comparison of responses to bans on cyclamate (1969) and saccharin (1977). Journal of the American Dietetic Association 72(1):59-62.	No full-text, could not assess
	686	Gürtler, R.. 2010. Safety of food additives from a German and European point of view. Bundesgesundheitsblatt - Gesundheitsforschung - Gesundheitsschutz 53(6):554-560.	Foreign language, revisit later if necessary; Germany
	790	Fagherazzi, G.,Gusto, G.,Affret, A.,Mancini, F. R.,Dow, C.,Balkau, B.,Clavel-Chapelon, F.,Bonnet, F.,Boutron-Ruault, M. C.. 2017. Chronic Consumption of Artificial Sweetener in Packets or Tablets and Type 2 Diabetes Risk: Evidence from the E3N-European Prospective Investigation into Cancer and Nutrition Study. Ann Nutr Metab 70(1):51-58.	Noted by AP as possible inclusion - no ADI mentioned
	802	Gardner, C.. 2014. Non-nutritive sweeteners: evidence for benefit vs. risk. Curr Opin Lipidol 25(1):80-4.
	806	Gibney, M. J.,van der Voet, H.. 2003. Introduction to the Monte Carlo project and the approach to the validation of probabilistic models of dietary exposure to selected food chemicals. Food Addit Contam 20 Suppl 1(#issue#):S1-7.	May need to exclude - no relevant sweetener assessed - excluded by SF (5/10/2019)
	807	Gil-Campos, M.,San Jose Gonzalez, M. A.,Diaz Martin, J. J.. 2015. [Use of sugars and sweeteners in children's diets. Recommendations of the Nutrition Committee of the Spanish Paediatric Association]. An Pediatr (Barc) 83(5):353.e1-7.	Foreign language, revisit later if necessary; Noted by AP as possible inclusion - foreign language paper; Spain
	837	Howe, G. R.,Burch, J. D.,Miller, A. B.,Morrison, B.,Gordon, P.,Weldon, L.,Chambers, L. W.,Fodor, G.,Winsor, G. M.. 1977. Artificial sweeteners and human bladder cancer. Lancet 2(8038):578-81.	No mention of ADI related to authoritative body
	849	Karalius, V. P.,Shoham, D. A.. 2013. Dietary sugar and artificial sweetener intake and chronic kidney disease: a review. Adv Chronic Kidney Dis 20(2):157-64.	Noted by AP as possible inclusion - no ADI mentioned
	875	Leclercq, C.,Arcella, D.,Le Donne, C.,Piccinelli, R.,Sette, S.,Soggiu, M. E.. 2003. Stochastic modelling of human exposure to food chemicals and nutrients within the "Montecarlo" project: an exploration of the influence of brand loyalty and market share on intake estimates of intense sweeteners from sugar-free soft drinks. Toxicol Lett 140-141(#issue#):443-57.	Author mentions that the ultimate goal is to compare the intake with the corresponding ADI, however because this is an unvalidated model authors did not pursue the comparison.
	884	Lora, K. R.,Davy, B.,Hedrick, V.,Ferris, A. M.,Anderson, M. P.,Wakefield, D.. 2016. Assessing Initial Validity and Reliability of a Beverage Intake Questionnaire in Hispanic Preschool-Aged Children. J Acad Nutr Diet 116(12):1951-1960.	No ADI from a relevant authoritative body discussed
	905	Marques-Vidal, P.,Vollenweider, P.,Grange, M.,Guessous, I.,Waeber, G.. 2017. Dietary intake of subjects with diabetes is inadequate in Switzerland: the CoLaus study. Eur J Nutr 56(3):981-989.	Intake is not compared to ADI from relevant authoritative body
	926	Morrison, A. S.,Buring, J. E.. 1980. Artificial sweeteners and cancer of the lower urinary tract. N Engl J Med 302(10):537-41.	No mention of ADI
	931	Moller-Jensen, O.,Knudsen, J. B.,Sorensen, B. L.,Clemmesen, J.. 1983. Artificial sweeteners and absence of bladder cancer risk in Copenhagen. Int J Cancer 32(5):577-82.	No mention of ADI
	947	Norell, S. E.,Ahlbom, A.,Erwald, R.,Jacobson, G.,Lindberg-Navier, I.,Olin, R.,Tornberg, B.,Wiechel, K. L.. 1986. Diet and pancreatic cancer: a case-control study. Am J Epidemiol 124(6):894-902.	No ADI compared to relevant authoritative body
	962	Parham, E. S.. 1970. Attitudes toward the ban on cyclamates. J Am Diet Assoc 56(6):524-6.	No full-text, could not assess
	988	Risch, H. A.,Burch, J. D.,Miller, A. B.,Hill, G. B.,Steele, R.,Howe, G. R.. 1988. Dietary factors and the incidence of cancer of the urinary bladder. Am J Epidemiol 127(6):1179-91.
	1000	Rowan, A. J.,Shaywitz, B. A.,Tuchman, L.,French, J. A.,Luciano, D.,Sullivan, C. M.. 1995. Aspartame and seizure susceptibility: results of a clinical study in reportedly sensitive individuals. Epilepsia 36(3):270-5.	No mention of ADI
	1004	Santos, N. C.,de Araujo, L. M.,De Luca Canto, G.,Guerra, E. N. S.,Coelho, M. S.,Borin, M. F.. 2018. Metabolic effects of aspartame in adulthood: A systematic review and meta-analysis of randomized clinical trials. Crit Rev Food Sci Nutr 58(12):2068-2081.
	1042	Stegink, L. D.,Wolf-Novak, L. C.,Filer, L. J., Jr.,Bell, E. F.,Ziegler, E. E.,Krause, W. L.,Brummel, M. C.. 1987. Aspartame-sweetened beverage: effect on plasma amino acid concentrations in normal adults and adults heterozygous for phenylketonuria. J Nutr 117(11):1989-95.
	1063	Tetzloff, W.,Dauchy, F.,Medimagh, S.,Carr, D.,Bar, A.. 1996. Tolerance to subchronic, high-dose ingestion of erythritol in human volunteers. Regul Toxicol Pharmacol 24(2 Pt 2):S286-95.	Not a relevant sweetener
	1073	Tuttas, K.,Kirch, W.. 2012. [Steviol glycosides as sweetener in diabetes?]. Dtsch Med Wochenschr 137(15):806.	Foreign language, revisit later if necessary; Germany
	1096	Wijarnpreecha, K.,Thongprayoon, C.,Edmonds, P. J.,Cheungpasitporn, W.. 2016. Associations of sugar- and artificially sweetened soda with nonalcoholic fatty liver disease: a systematic review and meta-analysis. Qjm 109(7):461-466.	No relevant sweetener
	1112	Nichol, A. D.,Holle, M. J.,An, R.. 2018. Glycemic impact of non-nutritive sweeteners: A systematic review and meta-Analysis of randomized controlled trials. European Journal of Clinical Nutrition 72(6):796-804.	no mention of ADI
	1116	Marriott, B. P.,Hunt, K. J.,Malek, A. M.,Greenberg, D.,St. Peter, J.. 2016. Eating episodes and low calorie sweetener intake in the US adult population: NHANES 2007-2012. FASEB Journal 30(#issue#):#pages#.	Conference abstract - does not discuss ADI
	1117	Sylvetsky, A. C.,Jin, Y.,Welsh, J. A.,Rother, K. I.,Talegawkar, S. A.. 2016. Consumption of low-calorie sweeteners in the United States 2011-12. FASEB Journal 30(#issue#):#pages#.	Conference abstract - does not discuss ADI
	1124	Hunt, K.,Malek, A.,DellaValle, D.,Greenberg, D.,St. Peter, J.,Marriott, B.. 2015. Low calorie sweetener and macronutrient intake in the us adult population:-NHANES 2007-2010. FASEB Journal 29(1):#pages#.	Conference abstract - does not discuss ADI
	1142	Piernas, C.,Ng, S. W.,Popkin, B. M.. 2013. Trends in consumption and purchases of products sweetened with caloric and low-calorie sweeteners among U.S. households, 2000-2010. FASEB Journal 27(#issue#):#pages#.	Conference abstract - does not discuss ADI
	1174	Proenca, M.,Fagundes Xavier, R.,Ramos, D.,Cavalheri, V.,Pitta, F.,Cipulo Ramos, E. M.. 2011. Immediate and short term effects of smoking on nasal mucociliary clearance in smokers. Revista Portuguesa de Pneumologia 17(4):172-176.	No relevant sweetener assessed
	1204	Rivera, J. A.,Muñoz-Hernández, O.,Rosas-Peralta, M.,Aguilar-Salinas, C. A.,Popkin, B. M.,Willett, W. C.. 2008. Beverage consumption for a healthy life: Recommendations for the Mexican population. Salud Publica de Mexico 50(2):173-195.	Foreign language, revisit later if necessary; Mexico
	1206	O'Connor, T. M.,Yang, S. J.,Nicklas, T. A.. 2006. Beverage intake among preschool children and its effect on weight status. Pediatrics 118(4):e1010-e1018.	No mention of ADI
	1260	Demnati, C.,Mami, F. B.,Fendi, O.,Gaigi, I.,Trimèche, A.,Trabelsi, N.,Dakhli, S.,Achour, A.. 2012. What is has the artificial sweeteners in indication the food of our diabetics?. Tunisie Medicale 90(3):238-241.	Foreign language, revisit later if necessary
	1283	Chávez, A. G.. 2013. Consensus position on beverages with non-caloric sweeteners and their relationship to health. Revista Mexicana de Cardiologia 24(2):55-68.	Foreign language, revisit later if necessary; Mexico
	1285	Bursch, W.. 2007. Plastic softeners (phthalates) and sweeteners (aspartame): How (un)safe are our foods?. Journal fur Ernahrungsmedizin 9(3):14-22.	Foreign language, revisit later if necessary
	1334	Romo-Romo, A.,Almeda-Valdés, P.,Brito-Córdova, G. X.,Gómez-Pérez, F. J.. 2017. Prevalence of non-nutritive sweeteners consumption in a population of patients with diabetes in mexico. Gaceta Medica de Mexico 153(1):61-74.	Foreign language, revisit later if necessary; Mexico
	1352	O'Sullivan, A. J.,McKevitt, A. I.. 2016. Exploring scenarios of dietary exposure to estimate the intake of Sucralose by young children with medical conditions. Proceedings of the Nutrition Society 75(OCE3):E258.	Conference proceedings
	1435	Duran Aguero, S.,Blanco Batten, E.,Rodriguez Noel Mdel, P.,Cordon Arrivillaga, K.,Salazar de Ariza, J.,Record Cornwall, J.,Cereceda Bujaico Mdel, P.,Antezana Almorza, S.,Espinoza Bernardo, S.,Encina Vega, C.. 2015. [Association between non-nutritive sweeteners and obesity risk among university students in Latin America]. Rev Med Chil 143(3):367-73.	Foreign language, revisit later if necessary; Latin America
	1481	Zanini Rde, V.,Araujo, C. L.,Martinez-Mesa, J.. 2011. [Use of diet sweeteners by adults in Pelotas, Rio Grande do Sul State, Brazil: a population-based study]. Cad Saude Publica 27(5):924-34.	Foreign language, revisit later if necessary; Brazil
	1488	Cosola, C.,Sabatino, A.,Di Bari, I.,Fiaccadori, E.,Gesualdo, L.. 2018. Nutrients, nutraceuticals, and xenobiotics affecting renal health. Nutrients 10(7):#pages#.	No mention of ADI
	1538	Durán Agüero, S.,Record Cornwall, J.,Encina Vega, C.,Salazar de Ariza, J.,Cordón Arrivillaga, K.,Cereceda Bujaico Md.el, P.,Antezana Alzamora, S.,Espinoza Bernardo, S.. 2014. Consumption of carbonated beverages with nonnutritive sweeteners in Latin American university students. Nutricion hospitalaria 31(2):959-965.	Foreign language, revisit later if necessary; Latin America
	1542	Gubbels, J. S.,Raaijmakers, L. G. M.,Gerards, S. M. P. L.,Kremers, S. P. J.. 2014. Dietary intake by dutch 1- to 3-year-old children at childcare and at home. Nutrients 6(1):304-318.	No mention of ADI
	1552	García-Meseguer, M. J.,Cervera Burriel, F.,Vico García, C.,Milla Tobarra, M.,Serrano Urrea, R.. 2013. Consumption of non caloric sweeteners in university population. Annals of Nutrition and Metabolism 63(#issue#):1103.	Conference abstract - does not discuss ADI
	1553	Renwick, A.. 2013. Low-calorie sweeteners: Should the public be concerned?. Annals of Nutrition and Metabolism 63(#issue#):148.	Conference abstract
	1594	Batista Mda, C.,Priore, S. E.,Rosado, L. E.,Tinoco, A. L.,Franceschini, S. C.. 2006. [Dietary assessment of the patients detected with hiperglycemia in the "Detection of Diabetes in Suspect Cases Campaign" in Vicosa, MG]. Arq Bras Endocrinol Metabol 50(6):1041-9.	Foreign language, revisit later if necessary Reviewed here: http://www.scielo.br/scielo.php?script=sci_arttext&pid=S0004-27302006000600010&lng=en&tlng=pt; Brazil
	1648	Grech, A.,Kam, C. O.,Gemming, L.,Rangan, A.. 2018. Diet-quality and socio-demographic factors associated with non-nutritive sweetener use in the australian population. Nutrients 10(7):#pages#.
	1662	Roberts, A.. 2017. Overview of stevia approvals by the global safety authorities. Annals of Nutrition and Metabolism 71(#issue#):1346.	Conference abstract
	1670	Durán Agüero, S.,Vásquez Leiva, A.,Morales Illanes, G.,Schifferli Castro, I.,Sanhueza Espinoza, C.,Encina Vega, C.,Vivanco Cuevas, K.,Mena Bolvaran, R.. 2015. ASSOCIATION BETWEEN STEVIA SWEETENER CONSUMPTION AND NUTRITIONAL STATUS IN UNIVERSITY STUDENTS. Nutricion hospitalaria 32(1):362-366.	Foreign language, revisit later if necessary; Chile
